# Supplementary material for: Analysis and Identification of Genes Associated with the Desiccation Sensitivity of Panax notoginseng Seeds
Source: Plants (Basel). 2023 Nov 17;12(22):3881. doi: 10.3390/plants12223881 (PMC10674602; doi:10.3390/plants12223881)
Supplement: Supplementary file 1 [file plants-12-03881-s001.zip › Table S1.xlsx]

## Sheet: Sheet1
Table S1 The detial information of raw Illumina sequencing reads.
Sample	Raw Reads	Clean Reads	Clean Bases	Error(%)	Q20(%)	Q30(%)	GC Content(%)
SQS0_1	82435434	80633998	12.1G	0.01	98.31	95.9	43.07
SQS0_2	73918190	72298292	10.84G	0.01	98.31	95.89	42.69
SQS0_3	86879622	84938940	12.74G	0.01	98.31	95.89	42.64
SQS36_3	77371220	75237592	11.29G	0.01	98.23	95.82	43.71
SQS36_4	75056388	73379810	11.01G	0.01	98.35	95.98	43.2
SQS36_5	81302670	79362572	11.9G	0.01	98.2	95.66	43.51
