# Supplementary material for: Analysis and Identification of Genes Associated with the Desiccation Sensitivity of Panax notoginseng Seeds
Source: Plants (Basel). 2023 Nov 17;12(22):3881. doi: 10.3390/plants12223881 (PMC10674602; doi:10.3390/plants12223881)
Supplement: Supplementary file 1 [file plants-12-03881-s001.zip › Table S2.xlsx]

## Sheet: Sheet1
Table S2 The detail information of 56 functional GO terms
## Total annotated genes: 44187
#GO ID (Lev2)	GO Term (Lev2)	GO Term (Lev1)	Gene Number
GO:0051179	localization	Biological Process	6734
GO:0044848	biological phase	Biological Process	9
GO:0032501	multicellular organismal process	Biological Process	834
GO:0065007	biological regulation	Biological Process	7375
GO:0040011	locomotion	Biological Process	306
GO:0000003	reproduction	Biological Process	287
GO:0050896	response to stimulus	Biological Process	5002
GO:0040007	growth	Biological Process	87
GO:0001906	cell killing	Biological Process	42
GO:0044699	single-organism process	Biological Process	18005
GO:0098743	cell aggregation	Biological Process	3
GO:0009987	cellular process	Biological Process	24113
GO:0022414	reproductive process	Biological Process	306
GO:0002376	immune system process	Biological Process	243
GO:0008152	metabolic process	Biological Process	23572
GO:0007610	behavior	Biological Process	52
GO:0048518	positive regulation of biological process	Biological Process	380
GO:0051704	multi-organism process	Biological Process	2057
GO:0023052	signaling	Biological Process	2600
GO:0048519	negative regulation of biological process	Biological Process	392
GO:0022610	biological adhesion	Biological Process	269
GO:0032502	developmental process	Biological Process	707
GO:0071840	cellular component organization or biogenesis	Biological Process	3891
GO:0048511	rhythmic process	Biological Process	28
GO:0050789	regulation of biological process	Biological Process	6849
GO:0000988	transcription factor activity, protein binding	Molecular Function	346
GO:0005488	binding	Molecular Function	23743
GO:0098772	molecular function regulator	Molecular Function	759
GO:0005215	transporter activity	Molecular Function	2766
GO:0005198	structural molecule activity	Molecular Function	1330
GO:0016530	metallochaperone activity	Molecular Function	9
GO:0016209	antioxidant activity	Molecular Function	248
GO:0060089	molecular transducer activity	Molecular Function	708
GO:0001071	nucleic acid binding transcription factor activity	Molecular Function	1277
GO:0003824	catalytic activity	Molecular Function	19938
GO:0016020	membrane	Cellular Component	6895
GO:0005576	extracellular region	Cellular Component	482
GO:0005623	cell	Cellular Component	13948
GO:0045202	synapse	Cellular Component	7
GO:0044423	virion part	Cellular Component	869
GO:0044420	extracellular matrix component	Cellular Component	85
GO:0055044	symplast	Cellular Component	5
GO:0044217	other organism part	Cellular Component	263
GO:0009295	nucleoid	Cellular Component	4
GO:0044464	cell part	Cellular Component	13941
GO:0030054	cell junction	Cellular Component	23
GO:0044215	other organism	Cellular Component	263
GO:0019012	virion	Cellular Component	869
GO:0031974	membrane-enclosed lumen	Cellular Component	1093
GO:0044421	extracellular region part	Cellular Component	391
GO:0044425	membrane part	Cellular Component	6211
GO:0031012	extracellular matrix	Cellular Component	223
GO:0044422	organelle part	Cellular Component	4700
GO:0032991	macromolecular complex	Cellular Component	8505
GO:0044456	synapse part	Cellular Component	7
GO:0043226	organelle	Cellular Component	9263
