# Supplementary material for: Analysis and Identification of Genes Associated with the Desiccation Sensitivity of Panax notoginseng Seeds
Source: Plants (Basel). 2023 Nov 17;12(22):3881. doi: 10.3390/plants12223881 (PMC10674602; doi:10.3390/plants12223881)
Supplement: Supplementary file 1 [file plants-12-03881-s001.zip › Table S3.xlsx]

## Sheet: Sheet1
Table S3 The detail of KEGG signaling and metabolic pathways.
###	Annotated Gene Number: 24125
#Pathway Hierarchy1	Pathway Hierarchy2	Gene Number
Cellular Processes	Transport and catabolism	1214
Environmental Information Processing	Membrane transport	154
Environmental Information Processing	Signal transduction	732
Genetic Information Processing	Folding, sorting and degradation	1909
Genetic Information Processing	Replication and repair	375
Genetic Information Processing	Transcription	957
Genetic Information Processing	Translation	2300
Metabolism	Amino acid metabolism	1417
Metabolism	Biosynthesis of other secondary metabolites	587
Metabolism	Carbohydrate metabolism	2176
Metabolism	Energy metabolism	1182
Metabolism	Glycan biosynthesis and metabolism	345
Metabolism	Lipid metabolism	1181
Metabolism	Metabolism of cofactors and vitamins	687
Metabolism	Metabolism of other amino acids	609
Metabolism	Metabolism of terpenoids and polyketides	518
Metabolism	Nucleotide metabolism	627
Metabolism	Overview	1647
Organismal Systems	Environmental adaptation	740
