# Supplementary material for: Analysis and Identification of Genes Associated with the Desiccation Sensitivity of Panax notoginseng Seeds
Source: Plants (Basel). 2023 Nov 17;12(22):3881. doi: 10.3390/plants12223881 (PMC10674602; doi:10.3390/plants12223881)
Supplement: Supplementary file 1 [file plants-12-03881-s001.zip › Table S4.xlsx]

## Sheet: Sheet1
Table S4 The detail information of 12025 DEGs.
gene_id	SQS36_readcount	SQS0_readcount	log2FoldChange	pval	padj
c67627_g1	41521.4	1372.59	4.9189	3.9048e-159	5.7866e-154
c74277_g4	173985	7738.11	4.4908	1.1407e-139	8.4521e-135
c62043_g1	4297.85	210.773	4.3499	3.842e-119	1.8978e-114
c64621_g2	5639.83	346.775	4.0236	6.0204e-109	2.2304e-104
c60646_g1	1202.83	53.0181	4.5038	2.9313e-97	8.6879e-93
c68037_g1	9997.17	783.903	3.6728	9.135e-97	2.2562e-92
c75687_g3	16314.4	1497.32	3.4457	1.0615e-88	2.2473e-84
c63063_g1	43120.1	1755.83	4.6181	3.5969e-88	6.6628e-84
c69265_g1	1299.66	71.1722	4.1907	2.2447e-87	3.6961e-83
c67388_g1	27.112	747.977	-4.786	3.5695e-85	5.2897e-81
c42773_g1	39703.1	4062.85	3.2887	2.2951e-84	3.092e-80
c60437_g1	7043.12	326.067	4.433	2.9619e-84	3.6578e-80
c64016_g3	2198.46	177.129	3.6336	1.5213e-82	1.7341e-78
c63253_g2	2199.99	20818.1	-3.2423	1.6692e-81	1.7668e-77
c68783_g1	7655.94	321.383	4.5742	1.313e-77	1.2971e-73
c67743_g2	605.814	5777.93	-3.2536	1.5201e-77	1.408e-73
c62434_g1	43727.2	5135.55	3.0899	9.0429e-76	7.8829e-72
c73855_g1	11761.9	1345	3.1284	2.3997e-75	1.9757e-71
c69237_g5	270037	32566.2	3.0517	4.5204e-75	3.5257e-71
c73212_g2	137.174	1590.52	-3.5354	6.9035e-74	5.1152e-70
c58198_g1	119152	14610.2	3.0278	1.2181e-73	8.596e-70
c72193_g2	1885.28	178.502	3.4008	1.1002e-72	7.4112e-69
c60437_g2	26415.7	2357.86	3.4858	3.5376e-72	2.2793e-68
c75800_g1	78077.2	10049.3	2.9578	1.3391e-70	8.2686e-67
c69803_g2	1815.63	14229.7	-2.9704	1.1747e-69	6.9633e-66
c59657_g1	8575.17	1076.79	2.9934	1.0804e-68	6.158e-65
c71540_g5	699.879	46.4463	3.9135	5.0642e-68	2.7796e-64
c74140_g2	13830.3	1551.03	3.1565	1.3745e-67	7.2746e-64
c71947_g2	30.2597	566.609	-4.2269	7.9442e-66	4.0595e-62
c64116_g3	713.463	51.5036	3.7921	1.3205e-64	6.5227e-61
c51280_g1	325.691	8.41041	5.2752	5.2919e-63	2.5297e-59
c58973_g1	4235.36	379.194	3.4815	1.4376e-62	6.6577e-59
c69350_g2	9191.21	1139.67	3.0116	3.3705e-61	1.5136e-57
c74390_g1	142.386	1312.47	-3.2044	5.5369e-61	2.4133e-57
c32977_g1	2663.07	354.443	2.9095	5.9416e-61	2.5157e-57
c76478_g2	2911.23	383.285	2.9251	6.3792e-61	2.626e-57
c72010_g1	1240.78	135.543	3.1944	7.2564e-61	2.9063e-57
c57610_g1	114.912	1112.96	-3.2758	2.6773e-60	1.0441e-56
c77771_g2	1219.08	8573.75	-2.8141	3.0675e-60	1.1656e-56
c58063_g1	90.177	966.522	-3.422	3.2736e-60	1.2128e-56
c70348_g5	197.922	1651.35	-3.0606	7.7293e-60	2.7937e-56
c74925_g3	218.537	1783.59	-3.0288	1.332e-59	4.6998e-56
c64299_g1	107.164	1050.69	-3.2934	1.8605e-59	6.412e-56
c68181_g1	3241.94	179.47	4.175	3.2287e-59	1.0874e-55
c45683_g1	478.583	3407.5	-2.8319	7.8485e-59	2.5846e-55
c30389_g1	6781.85	715.31	3.245	2.2167e-58	7.1413e-55
c61758_g1	103.362	973.336	-3.2352	7.4704e-57	2.3554e-53
c54301_g1	179.546	1445.47	-3.0091	1.514e-56	4.6741e-53
c61401_g2	52.8947	631.962	-3.5786	7.1973e-56	2.1767e-52
c76900_g2	30016.4	4506.88	2.7355	1.6624e-55	4.927e-52
c74106_g1	178.367	1413.72	-2.9866	1.7202e-55	4.9983e-52
c72719_g2	4986.17	444.218	3.4886	2.3246e-55	6.6248e-52
c66703_g1	54.8026	631.373	-3.5262	3.0756e-55	8.5997e-52
c67387_g2	492.803	35.6862	3.7876	4.283e-55	1.1754e-51
c65730_g1	425.813	2879.85	-2.7577	4.8778e-55	1.3143e-51
c68619_g1	101.728	930.071	-3.1926	6.4248e-55	1.6703e-51
c72393_g2	4783.59	28213.1	-2.5602	6.3932e-55	1.6703e-51
c76298_g2	37200.4	6402.08	2.5387	1.3229e-54	3.38e-51
c70446_g2	543.743	3666.25	-2.7533	2.0092e-54	5.0467e-51
c67511_g1	2352.73	114.74	4.3579	1.1002e-53	2.7174e-50
c73484_g3	413.348	2733.77	-2.7255	1.2166e-53	2.9557e-50
c66153_g3	99.2577	895.071	-3.1728	1.2428e-53	2.9705e-50
c56499_g2	156.419	1237.62	-2.9841	1.6753e-53	3.9407e-50
c67387_g1	5596.35	929.183	2.5905	2.4778e-53	5.7374e-50
c70148_g4	66.1544	689.481	-3.3816	2.933e-53	6.6869e-50
c72472_g2	69.4859	719.593	-3.3724	6.9312e-53	1.5563e-49
c76295_g1	16843	2937.13	2.5197	1.4463e-52	3.199e-49
c77518_g1	1590.35	223.862	2.8287	2.1941e-52	4.7816e-49
c65475_g1	165.78	1257.72	-2.9235	3.0129e-52	6.4708e-49
c71627_g1	14242.7	1885.82	2.917	8.0525e-52	1.7047e-48
c66871_g1	756.491	4530.69	-2.5823	9.4072e-52	1.9635e-48
c72656_g3	1842.78	278.332	2.727	3.9297e-51	8.0882e-48
c69679_g4	6310.66	1104.86	2.5139	1.6147e-50	3.2778e-47
c68044_g6	4361.58	748	2.5437	3.0594e-50	6.1266e-47
c57440_g1	539.027	3217.39	-2.5775	6.5459e-50	1.2934e-46
c77646_g1	61.09	991.339	-4.0204	1.5194e-49	2.9628e-46
c63527_g1	169.919	1214.3	-2.8372	1.9179e-49	3.6911e-46
c58550_g1	7990.17	1458.16	2.4541	2.1585e-49	4.1009e-46
c60268_g2	199.2	1361.91	-2.7733	3.9604e-49	7.4291e-46
c73108_g4	1054.93	5863.23	-2.4745	8.4878e-49	1.5723e-45
c71813_g6	2142.19	282.398	2.9233	1.0964e-48	2.0059e-45
c58965_g1	109.553	1602.62	-3.8707	2.6455e-48	4.781e-45
c60103_g1	1734.04	274.987	2.6567	3.0713e-48	5.4837e-45
c68433_g1	5580.74	597.536	3.2234	3.7839e-48	6.6755e-45
c75701_g2	1352.08	206.137	2.7135	5.1156e-48	8.9187e-45
c63182_g1	46.6181	981.575	-4.3961	6.1102e-48	1.0529e-44
c67511_g2	2385.48	405.761	2.5556	7.2427e-48	1.2331e-44
c69932_g3	190.896	1292.42	-2.7592	7.3226e-48	1.2331e-44
c52504_g1	423.784	2485.06	-2.5519	1.4973e-47	2.4932e-44
c71663_g2	102.757	808.989	-2.9769	1.6667e-47	2.7443e-44
c56662_g1	5.42817	219.21	-5.3357	6.4636e-47	1.0526e-43
c70228_g2	4770.21	894.05	2.4156	2.3842e-46	3.8404e-43
c67312_g6	156.881	1068.39	-2.7677	5.5796e-46	8.8909e-43
c32561_g1	204.831	1300.86	-2.667	1.6276e-45	2.566e-42
c71270_g1	11508	2327.63	2.3057	4.8081e-45	7.5003e-42
c71528_g5	6757.79	1346.03	2.3278	7.0303e-45	1.0852e-41
c74642_g1	372.935	2081.68	-2.4808	1.5782e-44	2.411e-41
c62617_g1	641.673	80.901	2.9876	2.2101e-44	3.342e-41
c66788_g3	1407.54	237.668	2.5661	2.9223e-44	4.3744e-41
c70419_g4	459.8	3196.97	-2.7976	3.5812e-44	5.307e-41
c76937_g1	48.6531	476.384	-3.2915	4.3629e-44	6.4014e-41
c65078_g2	41.1133	430.649	-3.3888	4.5614e-44	6.6271e-41
c43542_g1	17706.3	83466.6	-2.2369	7.3285e-44	1.0544e-40
c16668_g1	891.407	7996.63	-3.1652	7.5043e-44	1.0693e-40
c53166_g1	98.511	733.06	-2.8956	8.9114e-44	1.2577e-40
c74896_g2	13840.9	2861.19	2.2743	9.0715e-44	1.2682e-40
c58770_g1	395.352	2149.74	-2.443	1.393e-43	1.9293e-40
c67240_g1	6903.05	1337.35	2.3679	1.9192e-43	2.6334e-40
c30007_g1	2120.91	397.514	2.4156	6.0014e-43	8.1593e-40
c48547_g1	699.227	95.8718	2.8666	7.842e-43	1.0565e-39
c70890_g7	221.882	1307.81	-2.5593	8.0666e-43	1.0769e-39
c66151_g4	758.445	3779.37	-2.317	2.8167e-42	3.7268e-39
c60448_g1	387.927	2066.81	-2.4135	2.8772e-42	3.7733e-39
c74168_g4	2047.02	9683.46	-2.242	2.9727e-42	3.8643e-39
c76777_g2	31.2143	362.525	-3.5378	4.6694e-42	6.0171e-39
c75722_g5	110.961	766.374	-2.788	7.5312e-42	9.6212e-39
c59363_g1	295.209	22.1945	3.7335	1.0087e-41	1.2776e-38
c64839_g2	101.364	712.476	-2.8133	1.0269e-41	1.2896e-38
c54001_g1	52.4164	493.864	-3.236	1.188e-41	1.4794e-38
c58887_g1	7229.65	1546.06	2.2253	3.0141e-41	3.7223e-38
c57010_g1	10173.2	2048.33	2.3122	3.0987e-41	3.7951e-38
c74060_g1	14384.9	3174.11	2.1801	4.5478e-41	5.5242e-38
c68222_g1	3889.89	810.072	2.2636	5.2699e-41	6.3492e-38
c77876_g3	16394	3633.21	2.1738	8.7171e-41	1.0418e-37
c70263_g3	1350.82	245.533	2.4598	8.9641e-41	1.0627e-37
c74468_g6	1051.09	4976.57	-2.2433	1.0326e-40	1.2145e-37
c63544_g1	76.1197	575.293	-2.918	1.3638e-40	1.5914e-37
c67211_g1	4711.97	1010.86	2.2207	1.9625e-40	2.2721e-37
c54510_g1	161.293	970.527	-2.5891	2.8275e-40	3.2482e-37
c71334_g1	95.5325	661.594	-2.7919	5.6895e-40	6.4857e-37
c66217_g2	1827.66	356.925	2.3563	5.9592e-40	6.7412e-37
c39728_g1	76.756	569.815	-2.8921	6.9086e-40	7.7561e-37
c73940_g2	1505.53	285.78	2.3973	8.693e-40	9.686e-37
c63084_g1	813.477	3820.96	-2.2318	1.1428e-39	1.2638e-36
c66778_g7	7198.98	1151.48	2.6443	3.4286e-39	3.7636e-36
c51505_g1	193.768	1094.83	-2.4983	3.5471e-39	3.8651e-36
c75177_g3	45.8263	410.339	-3.1626	4.5036e-39	4.8715e-36
c71045_g3	41.6323	390.622	-3.23	4.9765e-39	5.3441e-36
c62530_g1	738.756	118.657	2.6383	1.0581e-38	1.1281e-35
c69722_g5	206.111	1136.19	-2.4627	1.0805e-38	1.1437e-35
c65094_g1	158.607	927.24	-2.5475	1.7122e-38	1.7995e-35
c74245_g7	8945.08	2060.8	2.1179	2.7203e-38	2.8389e-35
c65795_g1	1545.07	308.348	2.325	3.4634e-38	3.5891e-35
c65257_g2	7615.14	791.816	3.2656	3.5877e-38	3.6922e-35
c73155_g2	799.076	3628.86	-2.1831	5.015e-38	5.1254e-35
c59203_g1	84.7279	583.163	-2.783	7.1534e-38	7.2608e-35
c58318_g1	14716	3471.63	2.0837	8.3055e-38	8.3728e-35
c75966_g1	82.8781	571.31	-2.7852	1.2486e-37	1.2503e-34
c74322_g5	227.756	1202.64	-2.4006	1.2601e-37	1.2533e-34
c71468_g1	13.9694	262.486	-4.2319	1.9312e-37	1.9079e-34
c58799_g1	383.329	2177.15	-2.5058	2.2671e-37	2.225e-34
c71798_g1	3063.6	670.002	2.193	2.3819e-37	2.3222e-34
c76676_g1	22912.2	5478.02	2.0644	2.7902e-37	2.7025e-34
c58983_g1	134.116	849.249	-2.6627	2.8438e-37	2.7366e-34
c73358_g3	405.631	1921.93	-2.2443	3.0229e-37	2.8901e-34
c70421_g3	15353	2113.38	2.8609	3.1171e-37	2.9611e-34
c66151_g1	355.554	1718.58	-2.2731	3.3562e-37	3.1679e-34
c51506_g1	161.527	905.844	-2.4875	5.6038e-37	5.2559e-34
c68063_g1	1227.94	5275.05	-2.1029	9.2651e-37	8.632e-34
c72432_g1	62.5294	469.651	-2.909	9.3198e-37	8.632e-34
c67907_g1	12245.6	2962.19	2.0475	1.1949e-36	1.0998e-33
c73108_g6	754.821	3570.13	-2.2418	1.3421e-36	1.2277e-33
c72606_g6	49.3597	406.569	-3.0421	1.3926e-36	1.2661e-33
c64506_g3	70.0896	966.741	-3.7859	1.4167e-36	1.2801e-33
c30177_g1	39.2927	356.616	-3.182	1.4517e-36	1.3039e-33
c4535_g1	246.087	1240.02	-2.3331	1.7068e-36	1.5237e-33
c29079_g1	149.993	842.232	-2.4893	1.7772e-36	1.5771e-33
c49540_g1	326.761	35.29	3.2109	2.446e-36	2.1576e-33
c74900_g1	11793	2842.25	2.0528	2.6202e-36	2.2976e-33
c72472_g3	63.1124	466.051	-2.8845	4.5724e-36	3.9859e-33
c68827_g3	7.57572	226.645	-4.9029	4.6395e-36	4.0207e-33
c47543_g1	4.26783	157.277	-5.2037	4.9564e-36	4.2704e-33
c71406_g2	2854.39	651.168	2.1321	7.7789e-36	6.6635e-33
c66244_g3	1697.42	365.895	2.2138	1.113e-35	9.4788e-33
c74866_g5	1501.47	249.544	2.589	1.6741e-35	1.4176e-32
c58678_g1	22.9855	267.481	-3.5406	2.0437e-35	1.7208e-32
c57072_g1	69.517	482.484	-2.795	2.8195e-35	2.3606e-32
c70840_g4	78.3967	523.624	-2.7397	3.1357e-35	2.6106e-32
c70107_g4	2189.72	499.474	2.1323	3.447e-35	2.8537e-32
c66616_g1	77.0369	514.685	-2.7401	6.4194e-35	5.2558e-32
c75812_g1	8781.94	2175.85	2.013	6.4141e-35	5.2558e-32
c40549_g1	34.3854	320.46	-3.2203	7.8145e-35	6.3629e-32
c74230_g4	2577	357.336	2.8503	1.5622e-34	1.2651e-31
c68219_g1	221.822	17.2589	3.684	2.3869e-34	1.9224e-31
c68760_g1	414.004	59.1929	2.8061	3.2245e-34	2.583e-31
c72574_g4	3313.4	796.719	2.0562	3.7282e-34	2.9704e-31
c63963_g1	991.076	4512.78	-2.1869	3.9306e-34	3.1149e-31
c73426_g7	459.776	68.9768	2.7367	6.2476e-34	4.9247e-31
c53949_g1	96.5597	710.956	-2.8803	8.2924e-34	6.502e-31
c61824_g1	50.9565	384.267	-2.9148	1.0806e-33	8.4278e-31
c64074_g1	4140.86	1023.33	2.0167	1.2628e-33	9.7979e-31
c74187_g1	1059.18	204.381	2.3736	1.2846e-33	9.9148e-31
c58528_g1	3915.24	974.678	2.0061	2.1444e-33	1.6466e-30
c69834_g3	193.414	1675.92	-3.1152	2.4244e-33	1.852e-30
c61728_g1	278.938	1305.41	-2.2265	2.6664e-33	2.0264e-30
c69803_g1	906.946	3656.33	-2.0113	2.8321e-33	2.1413e-30
c60549_g1	4366.51	1104.32	1.9833	3.0925e-33	2.3263e-30
c65551_g1	112.695	635.26	-2.4949	3.426e-33	2.5642e-30
c70261_g2	666.011	124.096	2.4241	3.9121e-33	2.9133e-30
c71136_g3	12691.8	2807.23	2.1767	4.1418e-33	3.0689e-30
c37994_g1	1135.44	175.261	2.6957	4.3675e-33	3.22e-30
c64617_g1	1454.48	7656.68	-2.3962	6.2848e-33	4.6107e-30
c53613_g1	43.4513	681.058	-3.9703	6.6868e-33	4.8814e-30
c66217_g1	3689.75	917.857	2.0072	8.5216e-33	6.1904e-30
c54697_g1	22242.7	82898.4	-1.898	9.1505e-33	6.6148e-30
c65774_g4	114.886	634.168	-2.4647	1.1364e-32	8.1753e-30
c73937_g3	237.23	1111.22	-2.2278	1.1841e-32	8.4773e-30
c73909_g2	56.1345	399.332	-2.8306	1.4204e-32	1.012e-29
c72217_g5	2340.15	572.362	2.0316	1.6608e-32	1.1776e-29
c58961_g2	150.044	768.12	-2.3559	1.8178e-32	1.2828e-29
c74390_g2	93.0871	545.167	-2.55	2.067e-32	1.4517e-29
c44537_g1	38.1475	366.886	-3.2657	2.1592e-32	1.5093e-29
c59657_g2	28991.8	3882.57	2.9006	2.2467e-32	1.5631e-29
c34039_g1	556.501	77.6258	2.8418	2.5923e-32	1.7951e-29
c73075_g1	313.693	1746.39	-2.4769	2.6534e-32	1.8289e-29
c69461_g3	1315.41	5084.65	-1.9506	3.2415e-32	2.2239e-29
c64455_g1	91.2876	533.379	-2.5467	4.2141e-32	2.8779e-29
c65041_g1	482.787	1992.69	-2.0453	6.3084e-32	4.2883e-29
c61568_g1	36.4157	318.337	-3.1279	8.4522e-32	5.7194e-29
c63307_g1	4739.23	1237.91	1.9367	1.0571e-31	7.1208e-29
c57968_g1	399.194	1686.73	-2.0791	1.0968e-31	7.3548e-29
c68756_g2	289.323	1270.62	-2.1348	1.3394e-31	8.9408e-29
c58779_g1	15.1457	311.048	-4.3602	1.636e-31	1.0872e-28
c76263_g3	30.5994	441.776	-3.8517	2.4292e-31	1.6071e-28
c66979_g2	253.107	1125	-2.1521	3.2101e-31	2.1143e-28
c29030_g1	22.6237	238.183	-3.3962	3.2289e-31	2.1172e-28
c74398_g2	3613.24	944.763	1.9353	3.6174e-31	2.3615e-28
c64077_g1	283.516	1230.77	-2.1181	4.3449e-31	2.824e-28
c47849_g1	339.733	1433.43	-2.077	5.6523e-31	3.6428e-28
c67083_g8	82.0583	482.685	-2.5564	5.6538e-31	3.6428e-28
c76925_g4	2735.77	704.686	1.9569	7.1864e-31	4.6103e-28
c63903_g2	41.9124	320.7	-2.9358	7.2674e-31	4.6421e-28
c65008_g1	521.125	3915.95	-2.9097	8.3808e-31	5.3303e-28
c76830_g3	3783.09	995.363	1.9263	9.8514e-31	6.2389e-28
c59658_g1	60.6625	397.589	-2.7124	1.2467e-30	7.8615e-28
c74387_g4	637.52	2485.03	-1.9627	1.4442e-30	9.0683e-28
c73679_g5	1795.78	6625.88	-1.8835	1.6155e-30	1.0102e-27
c77339_g2	16532	3276.74	2.3349	2.1779e-30	1.3561e-27
c73759_g4	4433.3	1196.94	1.889	2.3116e-30	1.4333e-27
c67312_g7	399.148	1631.71	-2.0314	2.5165e-30	1.5538e-27
c53626_g1	236.904	1043.36	-2.1389	2.6704e-30	1.642e-27
c63418_g1	714.818	2749.77	-1.9437	2.737e-30	1.676e-27
c62059_g2	243.845	1069.3	-2.1326	2.8704e-30	1.7505e-27
c71632_g4	196.114	893.432	-2.1877	3.3865e-30	2.0568e-27
c71145_g4	416.756	1675.68	-2.0075	4.306e-30	2.6045e-27
c49162_g1	337.934	1506.06	-2.156	5.7258e-30	3.4493e-27
c66013_g1	53.1284	726.367	-3.7731	5.7743e-30	3.4612e-27
c73999_g2	12.4797	180.505	-3.8544	5.7923e-30	3.4612e-27
c27986_g1	1489.84	369.595	2.0111	7.4853e-30	4.4548e-27
c51576_g1	29.8598	561.855	-4.2339	7.667e-30	4.5447e-27
c58499_g1	504.251	1975.31	-1.9699	8.6667e-30	5.1169e-27
c67607_g1	2925.19	10359.9	-1.8244	9.4453e-30	5.5545e-27
c74231_g7	261.148	1768.98	-2.76	9.5324e-30	5.5835e-27
c72026_g1	36.1814	728.872	-4.3323	1.128e-29	6.5634e-27
c77425_g1	38249.3	10898.4	1.8113	1.1294e-29	6.5634e-27
c76146_g4	728.016	3460.65	-2.249	1.2959e-29	7.5019e-27
c76718_g1	5066.05	1397.93	1.8576	1.4245e-29	8.214e-27
c50326_g1	1382.92	343.327	2.0101	1.4539e-29	8.3509e-27
c67516_g1	529.062	2044.13	-1.95	1.9158e-29	1.0962e-26
c67181_g2	143.47	903.778	-2.6552	1.9884e-29	1.1333e-26
c64372_g1	66.146	404.956	-2.614	2.0507e-29	1.1643e-26
c68435_g2	5442.01	1525.71	1.8347	2.49e-29	1.4084e-26
c74828_g3	6611.54	1868.41	1.8232	2.6762e-29	1.508e-26
c66640_g2	57.8223	367.681	-2.6688	3.4377e-29	1.9297e-26
c69140_g1	326.552	1323	-2.0184	3.4968e-29	1.9555e-26
c73963_g2	2748.55	746.785	1.8799	4.4068e-29	2.4551e-26
c75962_g1	761.196	2823.93	-1.8914	4.5631e-29	2.5326e-26
c56072_g2	234.624	1003.63	-2.0968	5.5652e-29	3.0773e-26
c74979_g8	102.905	533.843	-2.3751	5.7096e-29	3.1454e-26
c63253_g1	182.464	2134.48	-3.5482	5.7865e-29	3.176e-26
c64912_g1	55.2978	870.926	-3.9773	7.587e-29	4.1488e-26
c72316_g1	539.799	2830.33	-2.3905	7.7182e-29	4.205e-26
c76910_g1	8.6059	151.239	-4.1354	8.9045e-29	4.8336e-26
c75143_g1	942.511	3431.22	-1.8641	9.3761e-29	5.0711e-26
c29387_g1	522.321	1969	-1.9145	1.3218e-28	7.0969e-26
c54933_g1	121.727	600.46	-2.3024	1.3208e-28	7.0969e-26
c76510_g1	787.282	2888.54	-1.8754	1.489e-28	7.9661e-26
c60144_g1	220.776	943.578	-2.0956	1.8435e-28	9.8272e-26
c51307_g1	214.612	919.78	-2.0996	2.0704e-28	1.0997e-25
c62725_g1	2586.06	540.811	2.2576	2.1501e-28	1.1379e-25
c64049_g2	3412.99	950.823	1.8438	2.2797e-28	1.2022e-25
c52051_g1	4358.49	585.267	2.8967	2.524e-28	1.3264e-25
c64089_g2	588.225	2167.99	-1.8819	2.5853e-28	1.3538e-25
c67508_g1	11836.1	3432.25	1.786	2.6148e-28	1.3644e-25
c56853_g1	41.1847	296.349	-2.8471	2.6432e-28	1.3744e-25
c69806_g1	2196.15	7597.86	-1.7906	2.7622e-28	1.4312e-25
c37168_g1	80.847	662.907	-3.0355	2.9105e-28	1.5028e-25
c74871_g3	9156.73	2662.18	1.7822	3.6246e-28	1.865e-25
c69356_g4	318.988	1268.97	-1.9921	4.3609e-28	2.2361e-25
c77474_g1	47324.8	14064.6	1.7505	4.4308e-28	2.2642e-25
c76879_g1	4401.88	1256.37	1.8089	4.5535e-28	2.3189e-25
c65983_g1	42.1136	295.254	-2.8096	6.9681e-28	3.5363e-25
c69906_g3	43.9158	303.577	-2.7893	7.0977e-28	3.5898e-25
c65306_g1	25094.1	7471.05	1.748	8.065e-28	4.0652e-25
c52932_g1	4199.09	1184.62	1.8256	8.2593e-28	4.149e-25
c76059_g2	5552.41	1618.38	1.7786	8.7493e-28	4.3803e-25
c72450_g8	807.306	2879.48	-1.8346	9.0118e-28	4.4965e-25
c69034_g2	5680.61	1639.6	1.7927	9.1957e-28	4.5729e-25
c68865_g1	10325.6	3062	1.7537	9.2352e-28	4.5772e-25
c74322_g1	610.487	2240.91	-1.8761	9.8816e-28	4.8812e-25
c52142_g1	17.8975	193.732	-3.4362	1.1266e-27	5.5465e-25
c63912_g1	86.5431	470.866	-2.4438	1.2186e-27	5.9796e-25
c64387_g1	7301.55	1568.53	2.2188	1.378e-27	6.7394e-25
c57052_g1	628.266	135.375	2.2144	1.4228e-27	6.9358e-25
c62410_g2	84.7928	452.106	-2.4146	1.4744e-27	7.1636e-25
c61758_g2	5.44986	126.828	-4.5405	1.6287e-27	7.8876e-25
c70832_g2	2022.86	552.67	1.8719	1.6411e-27	7.9218e-25
c57622_g1	2.876	109.291	-5.248	1.7705e-27	8.5186e-25
c48172_g2	1594.01	5494.65	-1.7854	1.844e-27	8.8279e-25
c73731_g4	1421.07	370.253	1.9404	1.8467e-27	8.8279e-25
c65620_g1	158.94	708.468	-2.1562	1.9018e-27	9.0619e-25
c71448_g1	111.174	543.239	-2.2888	2.1471e-27	1.0198e-24
c71103_g5	485.248	1793.47	-1.886	2.2166e-27	1.0495e-24
c69869_g1	445.137	1819.71	-2.0314	2.289e-27	1.0803e-24
c71580_g1	874.787	3209.1	-1.8752	2.9495e-27	1.3876e-24
c75121_g4	518.226	1901.04	-1.8751	3.2879e-27	1.5419e-24
c65717_g1	200.349	837.596	-2.0637	3.7232e-27	1.7406e-24
c63844_g2	1396	367.493	1.9255	3.8817e-27	1.8089e-24
c65957_g1	595.055	2148.56	-1.8523	4.2987e-27	1.997e-24
c76410_g3	75.8527	414.344	-2.4496	4.3354e-27	2.0077e-24
c64179_g1	620.039	107.907	2.5226	4.8004e-27	2.2162e-24
c75615_g2	348.744	1330.51	-1.9317	5.4359e-27	2.5017e-24
c66778_g8	9582.81	2865.71	1.7416	5.8875e-27	2.6929e-24
c74395_g1	10.8729	154.242	-3.8264	5.8699e-27	2.6929e-24
c58958_g1	114.158	1527.81	-3.7424	5.9817e-27	2.7275e-24
c63995_g3	4075.78	1191.76	1.774	6.1524e-27	2.7968e-24
c70144_g2	22078.9	6682.34	1.7242	6.4371e-27	2.9172e-24
c64050_g2	663.115	2350.71	-1.8258	7.7797e-27	3.5149e-24
c58571_g1	29.455	235.317	-2.998	1.3481e-26	6.0722e-24
c27852_g1	9.36163	202.313	-4.4337	1.4291e-26	6.4174e-24
c70776_g3	6000.67	1299.73	2.2069	1.4592e-26	6.5331e-24
c71657_g2	364.177	1363.87	-1.905	1.7083e-26	7.6254e-24
c67120_g4	111.312	527.448	-2.2444	2.0743e-26	9.2311e-24
c75874_g1	344.366	59.6987	2.5282	2.2345e-26	9.9032e-24
c76724_g1	575.08	124.995	2.2019	2.2387e-26	9.9032e-24
c48139_g1	14.714	170.61	-3.5354	2.6082e-26	1.1504e-23
c64888_g1	4874.47	18749.5	-1.9435	2.754e-26	1.2081e-23
c66622_g2	43.1064	287.012	-2.7351	2.7556e-26	1.2081e-23
c73108_g7	301.921	1921.83	-2.6702	2.9093e-26	1.2718e-23
c74081_g2	85.1214	437.696	-2.3623	3.149e-26	1.3725e-23
c58438_g1	1964.55	554.659	1.8245	3.2601e-26	1.4168e-23
c71701_g3	7830.69	2389.35	1.7125	3.7218e-26	1.6127e-23
c69351_g1	1191.09	4016.52	-1.7537	3.9303e-26	1.6981e-23
c61885_g1	72.5616	391.279	-2.4309	4.6258e-26	1.9928e-23
c73535_g1	290.053	45.5205	2.6717	5.1817e-26	2.2258e-23
c74995_g4	23679.3	7420.92	1.674	6.688e-26	2.8645e-23
c62086_g1	8927.9	2505.47	1.8332	6.9009e-26	2.9472e-23
c60787_g1	59.218	340.919	-2.5253	6.9724e-26	2.9691e-23
c74951_g3	136.031	686.209	-2.3347	7.8222e-26	3.3215e-23
c73972_g4	7740.6	2386.4	1.6976	7.8744e-26	3.3341e-23
c67979_g2	650.615	2259.69	-1.7963	8.0103e-26	3.382e-23
c36036_g1	11.2234	197.558	-4.1377	9.7956e-26	4.1239e-23
c73378_g3	303.858	51.769	2.5532	1.0265e-25	4.3093e-23
c71406_g1	5302.78	1629.4	1.7024	1.6212e-25	6.7866e-23
c71164_g2	163.705	690.348	-2.0762	1.6752e-25	6.9929e-23
c70430_g2	301.485	1130.3	-1.9066	1.7518e-25	7.2924e-23
c59761_g1	61.247	342.636	-2.484	1.7939e-25	7.4465e-23
c72752_g1	269.36	1027.88	-1.9321	1.8072e-25	7.4806e-23
c66582_g1	10.1227	143.195	-3.8223	2.0339e-25	8.3958e-23
c69258_g3	5457.08	1684.94	1.6954	2.1023e-25	8.6538e-23
c68286_g2	86.2822	521.716	-2.5961	2.1581e-25	8.8593e-23
c68277_g4	387.088	2094.04	-2.4356	2.2057e-25	9.0045e-23
c76404_g2	219.273	866.15	-1.9819	2.2024e-25	9.0045e-23
c52397_g1	38.8049	262.547	-2.7583	2.2494e-25	9.1576e-23
c77604_g3	358.243	60.3286	2.57	2.3466e-25	9.5274e-23
c77100_g1	9.76645	152.167	-3.9617	2.3864e-25	9.6625e-23
c73618_g4	130.924	578.245	-2.143	2.6751e-25	1.0802e-22
c69293_g1	480.609	104.57	2.2004	2.75e-25	1.1074e-22
c77788_g2	21428.4	6090.82	1.8148	3.2578e-25	1.3083e-22
c63412_g2	20.05	188.047	-3.2294	3.6488e-25	1.4614e-22
c77885_g2	5257.07	1630.5	1.6889	3.7967e-25	1.5166e-22
c66939_g5	6630.58	2068	1.6809	4.0201e-25	1.6015e-22
c68276_g2	363.087	1312.54	-1.854	4.1842e-25	1.6624e-22
c76973_g2	6704.1	1867.16	1.8442	4.9746e-25	1.9711e-22
c76370_g1	5602.84	1736.14	1.6903	5.1855e-25	2.0492e-22
c73180_g1	991.075	3248.12	-1.7125	6.9599e-25	2.7431e-22
c69714_g2	25.9262	209.649	-3.0155	7.2499e-25	2.8498e-22
c64657_g1	28.9431	220.466	-2.9293	7.96e-25	3.1207e-22
c73207_g3	7364.09	2316.18	1.6688	8.5657e-25	3.3493e-22
c70832_g3	788.699	99.5775	2.9856	9.1363e-25	3.5629e-22
c64587_g1	79.8891	571.934	-2.8398	9.3675e-25	3.634e-22
c69989_g3	158.878	983.442	-2.6299	9.3445e-25	3.634e-22
c77007_g3	7138.58	2261.56	1.6583	9.7835e-25	3.7855e-22
c70960_g1	1007.19	3287.7	-1.7067	1.021e-24	3.9401e-22
c56804_g1	6.51827	120.419	-4.2074	1.0255e-24	3.9471e-22
c76403_g2	8826.21	2809.35	1.6516	1.1048e-24	4.2413e-22
c75701_g3	207.412	27.3763	2.9215	1.1186e-24	4.2833e-22
c54311_g1	5.10475	111.366	-4.4473	1.3817e-24	5.2773e-22
c67834_g1	3.2267	145.442	-5.4942	1.386e-24	5.2802e-22
c75577_g5	105.876	679.029	-2.6811	1.429e-24	5.4297e-22
c75448_g1	2354.17	707.52	1.7344	1.5974e-24	6.0544e-22
c61445_g2	50.1948	306.348	-2.6096	1.6255e-24	6.1452e-22
c74278_g2	11.498	146.174	-3.6682	1.6391e-24	6.1809e-22
c68865_g3	8306.49	2164.79	1.94	1.6745e-24	6.2982e-22
c71584_g4	2932.39	9205.83	-1.6505	1.7956e-24	6.7365e-22
c69333_g3	245.239	926.569	-1.9177	2.0011e-24	7.4886e-22
c73046_g5	1313.06	4205.29	-1.6793	2.495e-24	9.3133e-22
c73839_g2	1512.2	4815.63	-1.6711	2.6824e-24	9.9878e-22
c56069_g1	26.6059	206.754	-2.9581	2.7491e-24	1.021e-21
c75449_g1	28806.7	9423.63	1.612	2.8581e-24	1.0589e-21
c56390_g1	1419.4	4524.65	-1.6725	2.8738e-24	1.062e-21
c72825_g6	95.0165	446.692	-2.233	3.6126e-24	1.3317e-21
c64303_g1	59.1108	324.09	-2.4549	3.9272e-24	1.4441e-21
c77680_g1	790.51	205.802	1.9415	4.2193e-24	1.5477e-21
c64440_g2	145.072	594.943	-2.036	6.0916e-24	2.229e-21
c71807_g1	9386.99	28515.2	-1.603	6.7413e-24	2.4606e-21
c71626_g1	3585.82	11032.7	-1.6214	6.7842e-24	2.4702e-21
c75397_g2	61.7498	329.088	-2.414	6.8617e-24	2.4923e-21
c70895_g1	6513.35	19817.6	-1.6053	7.2413e-24	2.6237e-21
c48420_g1	10.4623	137.379	-3.7149	7.6966e-24	2.7819e-21
c76059_g1	3920.37	808.976	2.2768	9.1074e-24	3.2838e-21
c68244_g2	297.472	1069.29	-1.8458	1.0934e-23	3.933e-21
c73505_g4	141.067	587.31	-2.0577	1.1159e-23	4.004e-21
c70149_g1	31.7757	222.788	-2.8097	1.1797e-23	4.2229e-21
c67062_g1	2307.65	714.341	1.6917	1.392e-23	4.9707e-21
c61360_g1	436.782	94.7678	2.2044	1.4136e-23	5.0358e-21
c72209_g1	33034.2	518.933	5.9923	1.4256e-23	5.0661e-21
c57967_g1	392.162	1344.56	-1.7776	1.5982e-23	5.6659e-21
c65807_g1	116.682	504.552	-2.1124	2.2839e-23	8.0776e-21
c73236_g1	300.649	1067.21	-1.8277	2.3308e-23	8.2241e-21
c68316_g1	1457.2	4555.21	-1.6443	2.5295e-23	8.9038e-21
c63817_g1	21.2535	291.831	-3.7794	2.7152e-23	9.535e-21
c68396_g4	2908.51	351.187	3.05	3.0372e-23	1.064e-20
c71378_g1	4212.65	1361.19	1.6299	3.1136e-23	1.0882e-20
c45087_g1	50.038	285.381	-2.5118	3.1664e-23	1.1041e-20
c71330_g3	26.2938	199.724	-2.9252	3.2253e-23	1.122e-20
c75097_g3	6643.97	1961.51	1.7601	3.333e-23	1.1567e-20
c61277_g1	149.183	601.904	-2.0125	3.3623e-23	1.1642e-20
c61655_g2	108.639	546.381	-2.3304	3.6082e-23	1.2464e-20
c73008_g2	545.913	132.845	2.0389	4.1613e-23	1.4341e-20
c77704_g3	16823	4159.04	2.0161	4.2117e-23	1.4481e-20
c75356_g12	131.627	10.7246	3.6175	4.7084e-23	1.6151e-20
c62186_g1	34.1661	309.296	-3.1784	4.7491e-23	1.6254e-20
c72464_g2	57.6858	325.853	-2.4979	4.7703e-23	1.6289e-20
c62516_g1	46.8438	980.674	-4.3878	4.8558e-23	1.6542e-20
c77806_g1	2129.03	665.44	1.6778	5.4069e-23	1.8377e-20
c69437_g2	2669.48	8054.1	-1.5932	5.6554e-23	1.9178e-20
c71549_g1	5747.58	1895.95	1.6	6.1165e-23	2.0694e-20
c65542_g1	104.976	460.859	-2.1343	6.6873e-23	2.2523e-20
c75088_g1	14515.8	4909.17	1.5641	6.6817e-23	2.2523e-20
c69722_g3	185.521	871.416	-2.2318	6.8233e-23	2.2929e-20
c70002_g1	207.1	768.744	-1.8922	7.0645e-23	2.3686e-20
c75314_g7	338.519	1163.73	-1.7814	7.489e-23	2.5052e-20
c72795_g1	2388.01	758.053	1.6554	8.3947e-23	2.8019e-20
c75177_g2	83.1053	528.615	-2.6692	8.8428e-23	2.9448e-20
c75549_g2	2802.51	892.539	1.6507	9.8719e-23	3.2801e-20
c75585_g3	1485.63	381.466	1.9614	9.9791e-23	3.3083e-20
c63345_g1	38.2393	239.813	-2.6488	1.0606e-22	3.5082e-20
c75923_g2	30738	10497.4	1.55	1.0821e-22	3.5714e-20
c74573_g7	767.233	155.891	2.2991	1.0896e-22	3.5882e-20
c72130_g1	4861.46	1610.19	1.5942	1.1006e-22	3.6164e-20
c76292_g1	5581.25	1858.44	1.5865	1.156e-22	3.7901e-20
c77248_g1	1229.83	309.138	1.9921	1.177e-22	3.8503e-20
c73820_g2	7097.13	2375.21	1.5792	1.1974e-22	3.9086e-20
c77113_g1	14405.7	4885.81	1.56	1.2096e-22	3.9398e-20
c50287_g1	63.3544	569.103	-3.1672	1.3141e-22	4.2707e-20
c74186_g2	5811.23	1096.61	2.4058	1.348e-22	4.3712e-20
c75286_g2	494.192	1614.89	-1.7083	1.3611e-22	4.404e-20
c66646_g2	2879.54	8547.9	-1.5697	1.3641e-22	4.4042e-20
c70858_g2	7280.26	2433.15	1.5812	1.4073e-22	4.5338e-20
c75890_g3	1863.04	580.904	1.6813	1.4735e-22	4.7368e-20
c135624_g1	11.509	135.501	-3.5575	1.5074e-22	4.8352e-20
c77106_g3	732.919	161.09	2.1858	1.722e-22	5.5117e-20
c71282_g4	68.6445	340.078	-2.3087	1.7783e-22	5.6797e-20
c74611_g2	4751.16	1596.29	1.5736	1.8174e-22	5.7918e-20
c73193_g1	883.849	249.991	1.8219	1.9092e-22	6.0714e-20
c73386_g1	3169.85	1043	1.6037	1.9622e-22	6.2267e-20
c73702_g4	1211.71	296.874	2.0291	2.0267e-22	6.4174e-20
c57096_g1	248.681	881.373	-1.8255	2.0612e-22	6.5128e-20
c70347_g2	8852.18	2991.21	1.5653	2.4102e-22	7.5994e-20
c67372_g1	6211.32	515.205	3.5917	2.4835e-22	7.8139e-20
c67068_g2	50.6566	276.134	-2.4465	2.607e-22	8.1851e-20
c70120_g3	486.553	1582.17	-1.7012	2.7696e-22	8.6773e-20
c69932_g4	218.286	785.663	-1.8477	2.8643e-22	8.9549e-20
c73839_g7	327.58	1113.63	-1.7654	3.3466e-22	1.0441e-19
c67992_g4	64.8129	532.256	-3.0378	3.8161e-22	1.1881e-19
c61950_g2	16337.2	5583.72	1.5489	3.9586e-22	1.2298e-19
c68076_g4	554.046	1767.71	-1.6738	4.4191e-22	1.37e-19
c70957_g1	1995.49	5905.29	-1.5653	4.7385e-22	1.466e-19
c75049_g3	66106.4	22949.6	1.5263	5.1134e-22	1.5787e-19
c23930_g1	16.1548	401.151	-4.6341	5.3381e-22	1.6446e-19
c63282_g2	52.6069	283.067	-2.4278	5.5737e-22	1.7136e-19
c74988_g3	85.7446	386.071	-2.1707	5.8321e-22	1.7894e-19
c68415_g1	2620.42	856.672	1.613	6.0302e-22	1.8463e-19
c76355_g1	786.575	2423.25	-1.6233	6.4224e-22	1.9624e-19
c44261_g1	144.408	562.663	-1.9621	7.2323e-22	2.2053e-19
c50664_g1	23.7792	181.004	-2.9282	7.3771e-22	2.2356e-19
c68124_g2	149.033	579.319	-1.9587	7.3744e-22	2.2356e-19
c76754_g2	39.2161	417.542	-3.4124	7.3548e-22	2.2356e-19
c65342_g1	719.845	2223.85	-1.6273	7.5383e-22	2.2798e-19
c55728_g1	11.4385	132.378	-3.5327	7.6902e-22	2.321e-19
c76111_g1	146.749	569.796	-1.9571	7.8214e-22	2.3558e-19
c57261_g1	151.381	585.244	-1.9509	8.2439e-22	2.4781e-19
c73966_g4	6492.15	1134.1	2.5171	8.6391e-22	2.5916e-19
c48155_g1	711.968	196.633	1.8563	9.9846e-22	2.9892e-19
c62966_g1	52.6351	277.789	-2.3999	1.0196e-21	3.0443e-19
c75676_g1	284.525	47.4413	2.5843	1.021e-21	3.0443e-19
c35193_g1	1526.03	483.27	1.6589	1.0553e-21	3.1403e-19
c65377_g1	126.8	540.994	-2.0931	1.0617e-21	3.1531e-19
c63344_g1	526.43	1655.65	-1.6531	1.1936e-21	3.5376e-19
c69062_g1	349.545	2343.84	-2.7453	1.2553e-21	3.7132e-19
c62656_g1	13532.4	38455.5	-1.5068	1.273e-21	3.7578e-19
c77228_g2	1783.45	443.62	2.0073	1.4194e-21	4.1819e-19
c63759_g1	6.45298	107.136	-4.0533	1.5145e-21	4.453e-19
c70355_g1	2835	944.322	1.586	1.6581e-21	4.8658e-19
c64293_g3	10.4517	124.877	-3.5787	1.7527e-21	5.1331e-19
c68989_g4	1307.7	320.945	2.0266	1.8875e-21	5.517e-19
c71989_g1	153.241	581.369	-1.9236	1.9214e-21	5.605e-19
c53591_g1	219.139	769.147	-1.8114	1.9599e-21	5.7063e-19
c66799_g3	683.559	2102.24	-1.6208	2.1489e-21	6.2442e-19
c69034_g7	342.014	1127.55	-1.7211	2.2212e-21	6.4416e-19
c70218_g1	2629.53	113.483	4.5343	2.2719e-21	6.5758e-19
c65088_g1	87.5954	383.739	-2.1312	2.3031e-21	6.653e-19
c77431_g1	3182.88	1068.08	1.5753	2.3612e-21	6.8077e-19
c59027_g1	6.50752	105.869	-4.024	2.393e-21	6.8858e-19
c57132_g1	99.7978	422.859	-2.0831	2.4126e-21	6.9288e-19
c66014_g1	135.399	527.447	-1.9618	2.7841e-21	7.9804e-19
c70586_g1	263.269	41.805	2.6548	2.9112e-21	8.3285e-19
c65499_g1	11093.6	3888.91	1.5123	3.0241e-21	8.6348e-19
c69427_g2	149.634	567.624	-1.9235	3.1473e-21	8.9692e-19
c64798_g4	67.2913	322.371	-2.2602	3.2616e-21	9.2772e-19
c66314_g1	12309	1237.36	3.3144	3.3114e-21	9.383e-19
c73194_g5	205.378	805.872	-1.9723	3.3095e-21	9.383e-19
c68735_g2	1007.64	178.513	2.4969	3.7122e-21	1.0499e-18
c67188_g2	10.3267	123.189	-3.5764	3.754e-21	1.0596e-18
c60589_g1	273.583	921.307	-1.7517	3.8138e-21	1.0745e-18
c69213_g4	445.713	108.888	2.0333	4.0592e-21	1.1415e-18
c70973_g1	6.54554	133.753	-4.3529	4.1233e-21	1.1573e-18
c64921_g1	38.7625	228.845	-2.5616	4.662e-21	1.306e-18
c42964_g1	105.397	435.393	-2.0465	4.6974e-21	1.3134e-18
c72443_g1	2399.91	805.98	1.5742	4.9465e-21	1.3805e-18
c72753_g6	1028.88	3039.81	-1.5629	4.9799e-21	1.3872e-18
c68841_g1	500.86	129.664	1.9496	5.2229e-21	1.4521e-18
c59649_g2	3.92767	90.4083	-4.5247	5.277e-21	1.4644e-18
c73675_g3	101802	36321.6	1.4869	5.5949e-21	1.5497e-18
c52768_g1	1518.24	5575.64	-1.8767	5.6474e-21	1.5614e-18
c33254_g1	31.8167	204.209	-2.6822	5.8015e-21	1.601e-18
c69121_g2	211.31	803.866	-1.9276	5.9652e-21	1.6431e-18
c64557_g2	173.575	631.873	-1.8641	6.2202e-21	1.7102e-18
c75452_g1	98.7334	413.631	-2.0667	6.2372e-21	1.7117e-18
c69007_g1	158.828	695.854	-2.1313	6.3603e-21	1.7422e-18
c22359_g1	128.619	504.525	-1.9718	6.4034e-21	1.7508e-18
c65241_g1	622.467	1901.81	-1.6113	6.7042e-21	1.8297e-18
c30902_g1	225.83	39.2969	2.5227	7.2024e-21	1.962e-18
c64504_g10	682.003	156.569	2.123	7.2269e-21	1.9651e-18
c62660_g1	73.6092	333.735	-2.1807	7.312e-21	1.9846e-18
c75477_g2	510.642	1580.06	-1.6296	7.6993e-21	2.0859e-18
c74004_g1	7054.96	2487.84	1.5037	7.7547e-21	2.097e-18
c63822_g1	44.1958	243.945	-2.4646	7.9892e-21	2.1565e-18
c67053_g1	760.376	218.689	1.7978	8.1305e-21	2.1907e-18
c64815_g3	1182.82	369.471	1.6787	8.8901e-21	2.391e-18
c71313_g1	98.7465	411.859	-2.0603	9.4877e-21	2.5471e-18
c63770_g1	12235.3	1099.49	3.4761	9.7481e-21	2.6123e-18
c69394_g1	724.075	2173.78	-1.586	1.032e-20	2.7607e-18
c70157_g1	1559.54	508.445	1.617	1.0483e-20	2.794e-18
c75078_g1	5737.14	2012.12	1.5116	1.0466e-20	2.794e-18
c58186_g1	9.67431	160.716	-4.0542	1.0969e-20	2.9184e-18
c28343_g1	33.8743	209.839	-2.631	1.1113e-20	2.9514e-18
c76960_g2	42.7716	238.022	-2.4764	1.2769e-20	3.3851e-18
c66520_g2	1530.63	4376.26	-1.5156	1.3712e-20	3.6286e-18
c59760_g3	31.4366	639.95	-4.3474	1.4375e-20	3.7973e-18
c70459_g1	352.401	1127.55	-1.6779	1.4636e-20	3.8592e-18
c75564_g3	54.8187	276.36	-2.3338	1.4996e-20	3.9473e-18
c5852_g1	10.8565	122.674	-3.4982	1.5897e-20	4.1771e-18
c65422_g1	19.4085	156.101	-3.0077	1.6628e-20	4.3614e-18
c68406_g1	325.348	1052.69	-1.694	1.6868e-20	4.4164e-18
c72584_g5	29.0992	191.616	-2.7192	1.86e-20	4.8613e-18
c60395_g1	13440.9	4791.41	1.4881	1.9359e-20	5.0507e-18
c66999_g1	142.838	535.653	-1.9069	2.0554e-20	5.3531e-18
c73860_g2	359.684	84.1507	2.0957	2.3952e-20	6.2272e-18
c41509_g1	4.34923	128.373	-4.8834	2.4327e-20	6.3137e-18
c65690_g1	152.225	559.012	-1.8767	2.5127e-20	6.5099e-18
c76876_g8	896.385	274.684	1.7063	2.5472e-20	6.5878e-18
c72823_g3	2578	876.121	1.557	2.7327e-20	7.0552e-18
c67115_g1	2418.87	825.764	1.5505	2.7459e-20	7.0769e-18
c58439_g1	166.092	600.691	-1.8546	2.9984e-20	7.7008e-18
c74307_g3	2723.94	948.615	1.5218	2.9945e-20	7.7008e-18
c65131_g6	8103.86	2907.92	1.4786	3.196e-20	8.1942e-18
c70586_g2	186.213	28.6176	2.702	3.6804e-20	9.4199e-18
c67937_g1	517.248	1599.16	-1.6284	4.5591e-20	1.1649e-17
c69905_g3	113.291	443.823	-1.97	4.7883e-20	1.2213e-17
c74006_g3	511.6	138.432	1.8858	4.8751e-20	1.2413e-17
c66791_g1	515.238	1556.8	-1.5953	4.9123e-20	1.2487e-17
c60992_g1	64.7938	299.106	-2.2067	5.0337e-20	1.2773e-17
c63627_g1	17.3256	145.508	-3.0701	5.2426e-20	1.3281e-17
c58918_g1	2.547	112.342	-5.463	5.2696e-20	1.3326e-17
c70326_g1	8237.05	2348.68	1.8103	5.3961e-20	1.3623e-17
c69910_g3	832.241	2415.63	-1.5373	5.6866e-20	1.4332e-17
c70345_g2	24.5927	172.843	-2.8132	5.7991e-20	1.459e-17
c59307_g1	639.222	2587.33	-2.0171	6.1884e-20	1.5544e-17
c74399_g1	104.52	418.088	-2	6.7799e-20	1.7001e-17
c75445_g4	478.371	126.688	1.9169	6.8225e-20	1.7078e-17
c69913_g1	1022.97	326.735	1.6466	7.2372e-20	1.8086e-17
c64777_g2	98.392	399.448	-2.0214	7.7557e-20	1.9349e-17
c75035_g3	369.086	1142.57	-1.6303	7.7924e-20	1.9408e-17
c57312_g2	295.308	64.0879	2.2041	8.6067e-20	2.14e-17
c72405_g5	5921.1	1909.72	1.6325	8.7623e-20	2.175e-17
c69318_g1	4017.94	1342.69	1.5813	9.0366e-20	2.2383e-17
c74790_g4	315.611	1202.82	-1.9302	9.0475e-20	2.2383e-17
c58556_g1	30.4908	208.99	-2.777	9.1001e-20	2.2476e-17
c73569_g1	2559.17	896.321	1.5136	1.0284e-19	2.5358e-17
c71544_g3	12738.2	4660.15	1.4507	1.0427e-19	2.5668e-17
c30174_g1	54.1508	269.305	-2.3142	1.0986e-19	2.7e-17
c70208_g1	44.1529	361.75	-3.0344	1.1295e-19	2.7712e-17
c69334_g1	579.678	148.953	1.9604	1.1408e-19	2.7944e-17
c54792_g1	6.14609	96.9009	-3.9788	1.1527e-19	2.8188e-17
c77484_g1	901.5	282.369	1.6747	1.2158e-19	2.9683e-17
c68779_g3	1332.23	440.651	1.5961	1.2521e-19	3.0518e-17
c64287_g1	322.762	1017.75	-1.6568	1.297e-19	3.1561e-17
c74771_g1	109.042	426.151	-1.9665	1.3222e-19	3.2122e-17
c72245_g1	4408.73	1594.44	1.4673	1.407e-19	3.4126e-17
c75049_g1	79.5818	339.225	-2.0917	1.4487e-19	3.508e-17
c52420_g1	14.3527	131.971	-3.2008	1.4587e-19	3.5207e-17
c77111_g2	409.445	1255.93	-1.617	1.4587e-19	3.5207e-17
c75174_g3	121.475	12.3389	3.2994	1.4847e-19	3.5776e-17
c64497_g1	42.9969	231.107	-2.4263	1.5141e-19	3.6424e-17
c91157_g1	87.3583	373.633	-2.0966	1.563e-19	3.7541e-17
c55826_g1	82.6045	347.763	-2.0738	1.6182e-19	3.8804e-17
c76833_g4	3.56086	83.1303	-4.5451	1.6645e-19	3.9849e-17
c53376_g1	1191.96	357.085	1.739	1.708e-19	4.0824e-17
c64060_g1	310.344	70.4651	2.1389	1.7643e-19	4.2035e-17
c65287_g1	599.584	1743.52	-1.54	1.7638e-19	4.2035e-17
c72053_g7	1214.13	399.387	1.6041	1.9045e-19	4.5303e-17
c73222_g3	4.25688	86.2689	-4.341	2.0019e-19	4.7543e-17
c76509_g1	9291.42	3435.64	1.4353	2.0465e-19	4.8525e-17
c66673_g3	3290.5	679.015	2.2768	2.142e-19	5.0707e-17
c61730_g1	940.63	302.722	1.6356	2.1793e-19	5.1508e-17
c70522_g3	320.01	75.1459	2.0904	2.2419e-19	5.2904e-17
c53792_g1	282.193	892.146	-1.6606	2.2898e-19	5.3947e-17
c47072_g1	29.9795	186.548	-2.6375	2.3085e-19	5.4301e-17
c70391_g3	172.725	25.6381	2.7521	2.3814e-19	5.5928e-17
c75895_g4	733.076	226.264	1.696	2.4086e-19	5.6477e-17
c76524_g3	93.0736	531.344	-2.5132	2.5114e-19	5.8794e-17
c61371_g1	207.359	691.406	-1.7374	2.5832e-19	6.0379e-17
c63929_g1	11649.3	30958.2	-1.4101	2.7205e-19	6.3489e-17
c73626_g1	1432.07	3959.82	-1.4673	2.9078e-19	6.7755e-17
c76226_g2	66.5669	298.679	-2.1657	2.9847e-19	6.9436e-17
c54660_g1	53.8158	261.94	-2.2831	3.13e-19	7.2703e-17
c74421_g5	31.9795	228.07	-2.8343	3.251e-19	7.5394e-17
c67218_g1	17.084	274.7	-4.0071	3.3205e-19	7.6886e-17
c71973_g6	36.5405	236.402	-2.6937	3.3276e-19	7.693e-17
c63036_g2	66.0694	296.712	-2.167	3.4206e-19	7.8958e-17
c71461_g1	261.685	1353.76	-2.3711	3.5629e-19	8.2115e-17
c68490_g1	375.748	1144.19	-1.6065	3.6719e-19	8.4495e-17
c72549_g7	482.102	1587.58	-1.7194	3.7845e-19	8.6951e-17
c68836_g1	872.025	274.95	1.6652	3.8985e-19	8.943e-17
c68548_g1	148.067	527.823	-1.8338	4.0166e-19	9.1997e-17
c49352_g1	196.3	657.906	-1.7448	4.1406e-19	9.4546e-17
c63522_g1	11321	4199.35	1.4308	4.135e-19	9.4546e-17
c63995_g1	1490.56	508.81	1.5507	4.1687e-19	9.5041e-17
c71603_g5	455.885	122.959	1.8905	4.2011e-19	9.5632e-17
c71462_g2	1099.87	366.736	1.5845	4.3384e-19	9.8607e-17
c74395_g2	145.686	517.392	-1.8284	4.5965e-19	1.0431e-16
c68493_g1	113.942	430.473	-1.9176	4.6973e-19	1.0644e-16
c59118_g2	135.542	490.704	-1.8561	4.921e-19	1.1121e-16
c67895_g8	1264.94	3496.13	-1.4667	4.9229e-19	1.1121e-16
c6390_g1	29.0996	201.1	-2.7888	4.9356e-19	1.1133e-16
c55677_g1	17.7717	211.274	-3.5715	5.3563e-19	1.2063e-16
c70875_g1	2513.38	6820.9	-1.4403	5.4986e-19	1.2365e-16
c71974_g2	3293.8	1198.3	1.4588	5.7019e-19	1.2803e-16
c68072_g1	760.923	236.572	1.6855	5.7142e-19	1.2811e-16
c66909_g1	964.46	2700.17	-1.4853	5.7432e-19	1.2856e-16
c71743_g4	1129.72	3134.22	-1.4721	5.8607e-19	1.31e-16
c69014_g1	1776.38	615.38	1.5294	5.8976e-19	1.3162e-16
c64621_g3	1444.93	168.806	3.0976	5.9336e-19	1.3223e-16
c75785_g2	180.765	614.227	-1.7647	6.2075e-19	1.3812e-16
c70046_g1	2789.06	992.31	1.4909	6.2289e-19	1.3839e-16
c77595_g7	719.47	219.36	1.7136	6.2868e-19	1.3947e-16
c51901_g1	27.6582	175.723	-2.6675	6.8981e-19	1.528e-16
c75107_g3	307.651	73.1821	2.0717	7.0389e-19	1.5569e-16
c69386_g1	2338.61	832.72	1.4897	7.3909e-19	1.6323e-16
c62578_g1	68.7338	341.136	-2.3113	7.589e-19	1.6735e-16
c70403_g2	425.563	95.4197	2.157	8.2091e-19	1.8076e-16
c60430_g1	3684.38	1339.52	1.4597	8.2659e-19	1.8174e-16
c76634_g2	907.782	2539.4	-1.4841	8.7217e-19	1.9148e-16
c66954_g1	2126.15	760.409	1.4834	9.2485e-19	2.0275e-16
c68789_g4	569.75	1636.46	-1.5222	1.0113e-18	2.2137e-16
c64487_g1	81.2843	334.39	-2.0405	1.014e-18	2.2164e-16
c75775_g1	25949.5	8277.2	1.6485	1.0308e-18	2.2497e-16
c59446_g1	66.5459	292.962	-2.1383	1.0594e-18	2.3088e-16
c73442_g2	37.9638	207.102	-2.4476	1.1155e-18	2.4275e-16
c50347_g1	24.7931	236.943	-3.2565	1.2e-18	2.6075e-16
c51681_g2	3447.19	1025.06	1.7497	1.2239e-18	2.6556e-16
c77674_g1	995.995	327.805	1.6033	1.3955e-18	3.0235e-16
c75331_g1	4434.1	1650.78	1.4255	1.4215e-18	3.0753e-16
c74239_g1	8316.81	3145.31	1.4028	1.457e-18	3.1475e-16
c73299_g8	176.138	590.351	-1.7449	1.4801e-18	3.1926e-16
c70214_g4	406.673	1204.82	-1.5669	1.4865e-18	3.1973e-16
c72133_g1	326.665	987.822	-1.5964	1.4854e-18	3.1973e-16
c69653_g1	36.7294	202.237	-2.461	1.5278e-18	3.2812e-16
c59182_g3	142.223	502.365	-1.8206	1.596e-18	3.4228e-16
c73282_g5	6.7983	94.2264	-3.7929	1.7441e-18	3.7351e-16
c60188_g2	629.258	1782.02	-1.5018	1.7767e-18	3.7994e-16
c66291_g1	2787.16	1017.14	1.4543	1.7997e-18	3.8429e-16
c58889_g1	35.3095	196.897	-2.4793	1.8636e-18	3.9737e-16
c70675_g3	390.963	1156.84	-1.5651	2.0786e-18	4.4257e-16
c63105_g1	4582.09	1717.65	1.4156	2.1711e-18	4.6161e-16
c74341_g4	3129.63	8271.43	-1.4021	2.2041e-18	4.6795e-16
c53518_g1	512.21	1476.95	-1.5278	2.2162e-18	4.6985e-16
c74368_g2	3062.34	1126.47	1.4428	2.2398e-18	4.7417e-16
c74458_g1	2454.88	895.166	1.4554	2.2561e-18	4.7695e-16
c69404_g1	753.514	237.875	1.6634	2.2799e-18	4.8129e-16
c69206_g1	7048.75	2561.35	1.4605	2.3048e-18	4.8584e-16
c16364_g1	138.194	485.018	-1.8113	2.3417e-18	4.9293e-16
c72312_g2	362.936	1179.78	-1.7007	2.4258e-18	5.0991e-16
c73885_g5	27.1795	173.997	-2.6785	2.4449e-18	5.1318e-16
c66330_g2	2491.88	6609.49	-1.4073	2.5598e-18	5.3626e-16
c77386_g6	895.229	297.132	1.5912	2.562e-18	5.3626e-16
c75846_g1	1301.6	448.684	1.5365	2.5668e-18	5.3649e-16
c65756_g1	143.37	501.336	-1.806	2.7103e-18	5.657e-16
c76417_g4	93.8939	363.082	-1.9512	2.9675e-18	6.1851e-16
c72617_g1	60.356	271.217	-2.1679	3.0168e-18	6.2789e-16
c127579_g1	793.648	2188.35	-1.4633	3.0671e-18	6.3748e-16
c61504_g1	177.415	588.718	-1.7304	3.1585e-18	6.5555e-16
c73316_g2	433.216	4818.03	-3.4753	3.2487e-18	6.7333e-16
c68931_g3	1136.69	266.334	2.0935	3.287e-18	6.7937e-16
c70328_g2	2245.62	549.343	2.0313	3.2838e-18	6.7937e-16
c69962_g3	1246.92	431.814	1.5299	3.4996e-18	7.223e-16
c70985_g4	73.5115	350.537	-2.2535	3.5305e-18	7.2767e-16
c69849_g1	1836.71	4858.3	-1.4033	3.5578e-18	7.3227e-16
c58019_g1	797.32	257.989	1.6278	3.7605e-18	7.7291e-16
c72929_g2	1416.91	414.882	1.772	3.7967e-18	7.7928e-16
c69714_g7	9.00535	103.083	-3.5169	3.8141e-18	7.8177e-16
c56714_g1	68.4494	292.943	-2.0975	4.0121e-18	8.2122e-16
c74867_g1	524.948	1494.97	-1.5099	4.0377e-18	8.2532e-16
c57494_g1	14.9946	151.656	-3.3383	4.1273e-18	8.4247e-16
c65001_g1	26.5412	166.084	-2.6456	4.1761e-18	8.5125e-16
c74979_g7	619.235	1731.26	-1.4833	4.4489e-18	9.0561e-16
c69114_g2	51.4885	351.353	-2.7706	4.5273e-18	9.2031e-16
c77891_g1	1664.6	591.926	1.4917	4.9053e-18	9.9579e-16
c57420_g1	12.1397	115.198	-3.2463	4.942e-18	1.0019e-15
c71400_g1	85.5388	338.305	-1.9837	5.2767e-18	1.0682e-15
c68770_g2	25.8506	163.887	-2.6644	5.3873e-18	1.0892e-15
c68371_g2	881.015	293.75	1.5846	5.4472e-18	1.0998e-15
c69947_g1	629.263	1762.36	-1.4858	5.6532e-18	1.1398e-15
c66192_g5	23.7307	156.436	-2.7207	5.6681e-18	1.1413e-15
c55789_g1	672.586	212.558	1.6619	5.7143e-18	1.1474e-15
c76961_g1	2779.08	802.6	1.7919	5.7082e-18	1.1474e-15
c69066_g7	1470.61	3899.6	-1.4069	5.8424e-18	1.1716e-15
c60573_g1	2207.25	809.588	1.447	6.2137e-18	1.2443e-15
c74171_g1	94.201	361.965	-1.942	6.272e-18	1.2543e-15
c70590_g3	361.228	1064.37	-1.559	6.3717e-18	1.2726e-15
c73307_g2	705.204	225.743	1.6434	6.3853e-18	1.2735e-15
c73685_g4	165.425	553.617	-1.7427	6.4486e-18	1.2844e-15
c61460_g1	224.239	707.326	-1.6573	6.7116e-18	1.335e-15
c66423_g1	156.725	526.808	-1.749	6.7314e-18	1.3372e-15
c70436_g6	155.133	522.135	-1.7509	7.1905e-18	1.4265e-15
c61030_g1	64.0914	277.021	-2.1118	7.4007e-18	1.4662e-15
c68300_g2	118.757	428.068	-1.8498	7.5986e-18	1.5034e-15
c73425_g2	531.56	1499.85	-1.4965	7.7291e-18	1.5272e-15
c60543_g1	1393.76	495.614	1.4917	7.9145e-18	1.5617e-15
c62040_g1	1311.1	463.921	1.4988	8.1184e-18	1.5998e-15
c67870_g1	265.189	813.251	-1.6167	8.1545e-18	1.6048e-15
c70206_g2	1030.4	2768.21	-1.4257	8.584e-18	1.6871e-15
c69455_g1	496.452	1410.28	-1.5063	8.6815e-18	1.704e-15
c61043_g2	89.5827	345.764	-1.9485	8.8764e-18	1.74e-15
c74616_g6	1956.69	364.145	2.4258	9.212e-18	1.8034e-15
c70097_g2	1518.89	4003.69	-1.3983	9.2409e-18	1.8066e-15
c68070_g3	8692.02	1403.54	2.6306	9.8315e-18	1.9196e-15
c69433_g5	36.6526	247.302	-2.7543	1.0051e-17	1.9599e-15
c66037_g1	131.29	457.682	-1.8016	1.0304e-17	2.0065e-15
c74341_g1	259.085	791.985	-1.612	1.0461e-17	2.0344e-15
c58193_g1	1623.34	4277.36	-1.3978	1.0496e-17	2.0385e-15
c99806_g1	30.5561	176.493	-2.5301	1.0554e-17	2.0471e-15
c74190_g2	302.596	907.34	-1.5842	1.0837e-17	2.0993e-15
c74430_g1	1500.93	371.128	2.0159	1.0912e-17	2.1111e-15
c69421_g2	12.3244	119.368	-3.2758	1.0974e-17	2.1203e-15
c65491_g1	97.3899	368.469	-1.9197	1.1018e-17	2.126e-15
c75230_g2	526.528	1497.45	-1.5079	1.1253e-17	2.1685e-15
c73509_g2	21.6755	146.838	-2.7601	1.158e-17	2.2287e-15
c72448_g6	763.402	249.349	1.6143	1.1731e-17	2.2547e-15
c56499_g1	56.7734	254.29	-2.1632	1.2106e-17	2.3238e-15
c77561_g3	478.178	138.547	1.7872	1.2435e-17	2.384e-15
c75264_g1	17126.9	6708.37	1.3522	1.2662e-17	2.4243e-15
c66572_g3	555.79	1547.86	-1.4777	1.2697e-17	2.4279e-15
c55443_g1	46.3022	221.811	-2.2602	1.284e-17	2.452e-15
c70027_g2	11897.4	4568.39	1.3809	1.3202e-17	2.5179e-15
c74397_g1	4937.8	1893.67	1.3827	1.3995e-17	2.6657e-15
c73502_g1	1425.09	510.164	1.482	1.4098e-17	2.6819e-15
c76445_g3	60.0644	263.946	-2.1357	1.4152e-17	2.6887e-15
c67080_g5	253.428	57.7327	2.1341	1.4384e-17	2.7294e-15
c75964_g3	1566.53	382.974	2.0322	1.4445e-17	2.7374e-15
c63210_g2	205.828	651.628	-1.6626	1.4976e-17	2.8344e-15
c72164_g2	194.446	662.439	-1.7684	1.5136e-17	2.861e-15
c70196_g1	164.939	586.768	-1.8309	1.5322e-17	2.8925e-15
c63273_g2	362.622	98.8033	1.8758	1.5448e-17	2.9125e-15
c53894_g1	380.268	1165.05	-1.6153	1.6158e-17	3.0426e-15
c70397_g1	142.88	560.736	-1.9725	1.6354e-17	3.0755e-15
c71893_g2	56.8805	255.019	-2.1646	1.6612e-17	3.1202e-15
c60786_g1	416.559	1188.66	-1.5127	1.6914e-17	3.1727e-15
c66788_g1	81.9427	5.59869	3.8715	1.7165e-17	3.2159e-15
c73258_g1	6.21096	87.5726	-3.8176	1.797e-17	3.3623e-15
c76524_g2	570.253	1578.71	-1.4691	1.8527e-17	3.4623e-15
c73450_g2	1614.14	587.567	1.4579	1.9501e-17	3.6397e-15
c59704_g1	363.654	96.8322	1.909	2.0553e-17	3.8311e-15
c70381_g2	29.7018	237.55	-2.9996	2.092e-17	3.8946e-15
c70926_g1	222.946	44.7958	2.3153	2.1959e-17	4.083e-15
c50665_g2	518.386	2496.11	-2.2676	2.2782e-17	4.229e-15
c71608_g1	1056.48	4017.37	-1.927	2.2801e-17	4.229e-15
c73104_g4	2978.62	1125.48	1.4041	2.3462e-17	4.3461e-15
c77541_g1	1920.7	713.26	1.4291	2.366e-17	4.3772e-15
c66932_g4	335.705	974.071	-1.5368	2.3938e-17	4.4231e-15
c69257_g1	2526.18	753.399	1.7455	2.4599e-17	4.5397e-15
c51691_g3	254.05	825.006	-1.6993	2.5222e-17	4.6488e-15
c53740_g1	225.704	696.767	-1.6262	2.6123e-17	4.809e-15
c73185_g2	1112.84	393.127	1.5012	2.7781e-17	5.1078e-15
c74827_g4	203.69	641.159	-1.6543	2.8611e-17	5.2538e-15
c68962_g3	69.5602	285.773	-2.0385	2.9034e-17	5.3249e-15
c72123_g2	1.8076	63.444	-5.1333	3.0823e-17	5.6462e-15
c69073_g2	349.864	92.83	1.9141	3.1089e-17	5.6808e-15
c72749_g3	246.338	746.863	-1.6002	3.1087e-17	5.6808e-15
c75603_g1	232.438	52.258	2.1531	3.1244e-17	5.7021e-15
c53247_g1	40.8338	203.4	-2.3165	3.1388e-17	5.7074e-15
c58260_g1	338.348	89.8328	1.9132	3.1372e-17	5.7074e-15
c61248_g1	40.7202	278.602	-2.7744	3.1361e-17	5.7074e-15
c65142_g1	2945.97	1123.16	1.3912	3.1722e-17	5.7609e-15
c68313_g3	17402.3	6205.8	1.4876	3.1859e-17	5.7716e-15
c74208_g4	58735.5	23426.6	1.3261	3.1846e-17	5.7716e-15
c75852_g3	1830.44	678.54	1.4317	3.258e-17	5.8952e-15
c57723_g1	478.721	1427.31	-1.576	3.2682e-17	5.9064e-15
c73026_g1	28.8241	166.985	-2.5344	3.3317e-17	6.0137e-15
c55599_g1	45.5089	286.302	-2.6533	3.4102e-17	6.148e-15
c70376_g2	161.829	587.807	-1.8609	3.7212e-17	6.7005e-15
c73888_g1	141.527	710.462	-2.3277	3.8873e-17	6.9911e-15
c70322_g2	1191.38	424.882	1.4875	3.8985e-17	7.0027e-15
c60756_g1	77.8816	453.967	-2.5432	3.9245e-17	7.0409e-15
c50226_g1	199.194	626.129	-1.6523	4.0306e-17	7.2224e-15
c75508_g1	1751.24	637.588	1.4577	4.1664e-17	7.4568e-15
c65404_g1	5574.44	2196.01	1.3439	4.568e-17	8.1657e-15
c63533_g3	22.1593	145.483	-2.7149	4.5994e-17	8.212e-15
c68440_g3	145.895	624.364	-2.0975	4.9773e-17	8.876e-15
c71084_g4	5072.1	1783.51	1.5079	5.0714e-17	9.0329e-15
c42558_g1	75.0169	298.645	-1.9931	5.1817e-17	9.2183e-15
c67205_g5	167.351	30.3686	2.4622	5.2313e-17	9.2954e-15
c61809_g1	341.787	984.169	-1.5258	5.4551e-17	9.6814e-15
c51798_g1	22.2515	145.677	-2.7108	5.8666e-17	1.0387e-14
c65809_g1	552.751	2128.14	-1.9449	5.8616e-17	1.0387e-14
c68396_g2	510.455	143.231	1.8334	6.0421e-17	1.0685e-14
c74418_g1	2551.22	975.878	1.3864	6.1121e-17	1.0796e-14
c59283_g1	514.286	1411.74	-1.4568	6.2625e-17	1.1048e-14
c73890_g1	1087.97	382.173	1.5093	6.2883e-17	1.1081e-14
c72472_g4	56.6755	454.541	-3.0036	6.4559e-17	1.1362e-14
c55339_g1	100.783	366.35	-1.862	6.5132e-17	1.145e-14
c66152_g1	370.116	1048.01	-1.5016	6.7309e-17	1.179e-14
c69157_g2	214.701	660.115	-1.6204	6.7292e-17	1.179e-14
c74598_g1	1367.57	126.122	3.4387	6.7165e-17	1.179e-14
c71616_g1	1232.32	3179.91	-1.3676	7.0251e-17	1.2291e-14
c39817_g1	67.2351	275.802	-2.0363	7.3287e-17	1.2807e-14
c70678_g3	1705.91	4374.32	-1.3585	7.6325e-17	1.3323e-14
c68179_g2	270.288	800.477	-1.5664	7.6803e-17	1.339e-14
c57284_g1	32.962	178.706	-2.4387	7.7512e-17	1.3498e-14
c72006_g2	6402.13	2525.39	1.342	7.9431e-17	1.3816e-14
c68949_g1	108.334	420.935	-1.9581	8.052e-17	1.3975e-14
c75575_g2	2816.33	1088.62	1.3713	8.0535e-17	1.3975e-14
c74637_g2	459.739	138.807	1.7277	8.1251e-17	1.4083e-14
c63162_g1	117.755	409.552	-1.7983	8.2956e-17	1.4361e-14
c37540_g1	220.477	668.502	-1.6003	8.3237e-17	1.4393e-14
c68113_g4	5.7737	89.4212	-3.953	8.8486e-17	1.5283e-14
c63938_g2	307.22	1857.12	-2.5957	9.0355e-17	1.5588e-14
c75558_g5	1272.62	3325.37	-1.3857	9.5906e-17	1.6526e-14
c47627_g1	14.0124	115.517	-3.0433	1.0379e-16	1.7864e-14
c41957_g1	43.0024	205.601	-2.2574	1.0647e-16	1.8304e-14
c66360_g6	473.863	1307.34	-1.4641	1.0696e-16	1.8368e-14
c71312_g1	56.8712	264.272	-2.2163	1.1291e-16	1.9366e-14
c59925_g2	61.8636	256.476	-2.0517	1.1648e-16	1.9955e-14
c71587_g1	187.659	587.225	-1.6458	1.1671e-16	1.9972e-14
c67364_g1	1073.47	2778.9	-1.3722	1.1915e-16	2.0366e-14
c66839_g2	1833.78	691.125	1.4078	1.2433e-16	2.1226e-14
c68298_g1	5187.96	2071.01	1.3248	1.2646e-16	2.1565e-14
c68587_g2	1084.4	389.28	1.478	1.2677e-16	2.1593e-14
c70893_g2	6804.04	2723.21	1.3211	1.2785e-16	2.1752e-14
c71517_g2	199.076	610.989	-1.6178	1.3438e-16	2.2837e-14
c73586_g3	8675.85	3476.55	1.3194	1.3535e-16	2.2976e-14
c56061_g2	316.424	83.5966	1.9203	1.4816e-16	2.5121e-14
c60277_g1	575.036	186.091	1.6276	1.5065e-16	2.5515e-14
c77068_g3	1328.48	3396.01	-1.3541	1.6678e-16	2.8214e-14
c65748_g1	4.96364	102.306	-4.3653	1.6879e-16	2.8522e-14
c69629_g2	197.462	778.255	-1.9787	1.7019e-16	2.8725e-14
c66844_g3	6622.71	2636.89	1.3286	1.7594e-16	2.9662e-14
c67718_g2	422.68	1168.26	-1.4667	1.7776e-16	2.9934e-14
c64604_g2	150.216	526.178	-1.8085	1.7973e-16	3.0232e-14
c75261_g1	1423.02	525.242	1.4379	1.907e-16	3.204e-14
c76194_g2	2024.48	776.499	1.3825	1.9283e-16	3.2362e-14
c60636_g2	301.842	867.168	-1.5225	1.9422e-16	3.2558e-14
c73506_g2	479.536	1303.85	-1.4431	1.9578e-16	3.2784e-14
c74374_g1	790.962	272.679	1.5364	2.0299e-16	3.3953e-14
c56821_g1	614.873	1627.87	-1.4046	2.0874e-16	3.4824e-14
c66917_g2	978.849	355.015	1.4632	2.0869e-16	3.4824e-14
c75963_g1	555.035	1491.3	-1.4259	2.0891e-16	3.4824e-14
c53890_g1	25.0729	150.534	-2.5859	2.1555e-16	3.5891e-14
c68062_g1	381.195	1061.78	-1.4779	2.175e-16	3.6175e-14
c66805_g2	91.732	9.29361	3.3031	2.1813e-16	3.6238e-14
c73961_g2	71.4801	286.191	-2.0014	2.3143e-16	3.8406e-14
c67363_g3	30.5509	165.868	-2.4408	2.3235e-16	3.8515e-14
c59789_g1	1453.63	545.048	1.4152	2.3616e-16	3.9103e-14
c71767_g2	310.231	886.625	-1.515	2.4347e-16	4.0268e-14
c64045_g1	16.9208	123.223	-2.8644	2.4896e-16	4.113e-14
c71007_g1	4010.05	1592.76	1.3321	2.5006e-16	4.1267e-14
c69668_g1	924.577	6170.9	-2.7386	2.6327e-16	4.3398e-14
c66512_g4	341.029	956.058	-1.4872	2.69e-16	4.4293e-14
c70618_g6	152.294	26.5242	2.5215	2.9468e-16	4.8467e-14
c64021_g1	34.4509	265.41	-2.9456	3.0036e-16	4.9346e-14
c70471_g1	4401.66	1220.55	1.8505	3.1077e-16	5.1001e-14
c67940_g1	49.7912	221.551	-2.1537	3.1373e-16	5.143e-14
c63081_g1	624.983	152.19	2.0379	3.2056e-16	5.2492e-14
c57521_g2	15.2161	116.381	-2.9352	3.2752e-16	5.3572e-14
c66895_g2	473.87	75.0673	2.6582	3.3845e-16	5.5298e-14
c63684_g2	153.212	488.848	-1.6739	3.4578e-16	5.6378e-14
c70208_g2	170.919	822.082	-2.266	3.4582e-16	5.6378e-14
c60354_g1	31.7061	168.083	-2.4063	3.4862e-16	5.6772e-14
c76116_g7	89.0851	325.925	-1.8713	3.6185e-16	5.8863e-14
c63787_g1	159.576	29.5461	2.4332	3.6713e-16	5.9655e-14
c72085_g6	143.594	20.7288	2.7923	3.7694e-16	6.1182e-14
c71436_g3	21.0448	134.065	-2.6714	3.7745e-16	6.1198e-14
c61344_g1	3019.23	1185.84	1.3483	3.7977e-16	6.1507e-14
c71928_g8	660.805	1732.19	-1.3903	4.0018e-16	6.4742e-14
c50567_g2	37.9634	187.033	-2.3006	4.0665e-16	6.5717e-14
c70591_g1	1196.58	134.12	3.1573	4.0729e-16	6.5748e-14
c73731_g3	3981.91	1605.41	1.3105	4.1197e-16	6.6432e-14
c65527_g1	148.752	789.948	-2.4088	4.1791e-16	6.7317e-14
c71886_g9	1277.26	3236.57	-1.3414	4.7203e-16	7.5952e-14
c57810_g1	46.8077	324.556	-2.7936	4.7427e-16	7.6229e-14
c28956_g1	251.928	758.919	-1.5909	4.9481e-16	7.9336e-14
c49725_g1	51.9595	227.056	-2.1276	4.9641e-16	7.9336e-14
c61655_g1	39.2487	283.592	-2.8531	4.9595e-16	7.9336e-14
c72166_g2	237.886	53.0561	2.1647	4.9681e-16	7.9336e-14
c72214_g2	6762.51	2752.75	1.2967	4.9622e-16	7.9336e-14
c77021_g2	4982.26	1926.9	1.3705	4.9587e-16	7.9336e-14
c76773_g3	923.532	2367.4	-1.3581	5.1335e-16	8.1888e-14
c75344_g1	617.807	204.798	1.593	5.1411e-16	8.1922e-14
c70567_g2	3477.92	696.303	2.3204	5.1873e-16	8.2569e-14
c69597_g2	395.243	1249.77	-1.6609	5.3495e-16	8.5059e-14
c58892_g2	209.218	47.287	2.1455	5.3763e-16	8.5393e-14
c66459_g2	1316.18	494.739	1.4116	5.3995e-16	8.5671e-14
c58444_g1	31.684	166.592	-2.3945	5.6279e-16	8.9199e-14
c74913_g5	1750.12	673.028	1.3787	5.6697e-16	8.9766e-14
c4842_g1	162.375	30.7471	2.4008	5.7214e-16	9.0487e-14
c69084_g1	201.59	790.655	-1.9716	5.7775e-16	9.1278e-14
c70848_g1	15.3065	115.789	-2.9193	5.8675e-16	9.2601e-14
c70988_g1	145.235	467.938	-1.6879	6.285e-16	9.9084e-14
c77207_g2	431.074	131.64	1.7113	6.3936e-16	1.0069e-13
c42081_g1	408.707	94.0248	2.12	6.6405e-16	1.0447e-13
c76250_g2	9494.75	3917.67	1.2771	6.664e-16	1.0472e-13
c76299_g1	2098.54	820.595	1.3546	6.8211e-16	1.0708e-13
c71629_g1	263.742	758.782	-1.5246	6.9121e-16	1.0839e-13
c73183_g4	14.0779	123.391	-3.1317	6.9808e-16	1.0935e-13
c53896_g2	60441.5	25007.8	1.2732	7.0408e-16	1.1018e-13
c56813_g1	200.943	44.8227	2.1645	7.181e-16	1.1225e-13
c71522_g2	49.0502	402.016	-3.0349	7.6977e-16	1.202e-13
c63092_g1	49.5462	216.036	-2.1244	7.7749e-16	1.2128e-13
c70195_g4	768.111	2972.86	-1.9525	7.9296e-16	1.2357e-13
c61034_g1	44.772	403.781	-3.1729	8.0371e-16	1.2511e-13
c63964_g1	491.445	156.859	1.6476	8.0637e-16	1.2539e-13
c64554_g1	1038.16	2635.92	-1.3443	8.1735e-16	1.2696e-13
c59246_g2	7.94274	87.4606	-3.4609	8.1881e-16	1.2706e-13
c60406_g2	325.109	902.979	-1.4738	8.2504e-16	1.2789e-13
c67050_g2	41.2982	194.602	-2.2364	8.3325e-16	1.2903e-13
c66999_g2	130.556	427.128	-1.71	9.1499e-16	1.4154e-13
c75758_g1	490.734	1292.62	-1.3973	9.6913e-16	1.4976e-13
c69906_g5	110519	34827.3	1.666	9.7993e-16	1.5127e-13
c73695_g1	524.541	1384.55	-1.4003	1.0077e-15	1.5539e-13
c68213_g2	869.644	2210.35	-1.3458	1.0197e-15	1.5708e-13
c71632_g1	64.8561	259.068	-1.998	1.0308e-15	1.5863e-13
c91296_g1	46.3277	205.631	-2.1501	1.0604e-15	1.6302e-13
c54339_g1	647.961	221.514	1.5485	1.0639e-15	1.6338e-13
c70355_g2	798.642	169.573	2.2356	1.065e-15	1.6338e-13
c58775_g1	203.784	45.0442	2.1776	1.0662e-15	1.634e-13
c61662_g4	848.842	304.015	1.4814	1.0872e-15	1.6643e-13
c76667_g3	42.8042	197.007	-2.2024	1.0995e-15	1.6816e-13
c72156_g3	323.678	78.2903	2.0477	1.1094e-15	1.695e-13
c75314_g2	292.339	822.59	-1.4925	1.1168e-15	1.7045e-13
c69912_g6	14.2188	110.049	-2.9523	1.1257e-15	1.7162e-13
c72821_g2	6779.23	2794.99	1.2783	1.1296e-15	1.7205e-13
c69932_g2	13743.9	5744.96	1.2584	1.1572e-15	1.7607e-13
c72541_g6	461.874	147.566	1.6461	1.1637e-15	1.7687e-13
c47483_g1	47.9305	211.762	-2.1434	1.1758e-15	1.7853e-13
c67193_g1	3074.41	1239.13	1.311	1.2192e-15	1.8493e-13
c73468_g1	4067.46	1654.12	1.2981	1.2387e-15	1.8769e-13
c75814_g2	339.076	933.37	-1.4608	1.2573e-15	1.9032e-13
c76887_g2	575.8	193.132	1.576	1.3213e-15	1.998e-13
c70145_g1	446.079	1187.76	-1.4129	1.3495e-15	2.0386e-13
c62975_g1	108.621	366.42	-1.7542	1.4116e-15	2.1302e-13
c59286_g2	214.185	1002.47	-2.2266	1.4278e-15	2.1525e-13
c77119_g2	181.392	19.0041	3.2547	1.4436e-15	2.174e-13
c23871_g1	13.349	106.429	-2.9951	1.4678e-15	2.2082e-13
c67532_g2	711.525	2202.91	-1.6304	1.4766e-15	2.2193e-13
c22975_g1	168.668	515.093	-1.6106	1.5071e-15	2.2605e-13
c31494_g1	49.5375	214.649	-2.1154	1.507e-15	2.2605e-13
c56163_g2	440.422	1172.02	-1.412	1.5234e-15	2.2827e-13
c75813_g3	2842.68	1092.92	1.3791	1.5828e-15	2.3693e-13
c73962_g1	1339.67	3313.89	-1.3066	1.6228e-15	2.4267e-13
c44723_g1	16.4449	116.813	-2.8285	1.6308e-15	2.4363e-13
c67066_g2	840.964	2133.51	-1.3431	1.701e-15	2.5385e-13
c59500_g2	2.16367	59.3237	-4.7771	1.7261e-15	2.5733e-13
c53484_g1	150.205	637.275	-2.085	1.7968e-15	2.6761e-13
c71679_g2	110.454	373.515	-1.7577	1.8125e-15	2.6968e-13
c75927_g1	2146.19	850.349	1.3357	1.8263e-15	2.7146e-13
c57158_g1	2.14734	59.1885	-4.7847	1.9973e-15	2.9658e-13
c51570_g1	90.1311	320.426	-1.8299	2.0231e-15	3.0011e-13
c65079_g1	38.0448	181.193	-2.2518	2.0444e-15	3.0296e-13
c56630_g1	415.269	130.231	1.673	2.093e-15	3.0986e-13
c60044_g1	5.41743	75.4573	-3.8	2.1845e-15	3.2308e-13
c71158_g4	147.912	490.139	-1.7285	2.2276e-15	3.2912e-13
c33105_g1	357.607	967.537	-1.4359	2.232e-15	3.2945e-13
c56221_g2	304.572	85.431	1.8339	2.3088e-15	3.4044e-13
c60454_g2	34.4459	170.292	-2.3056	2.333e-15	3.4367e-13
c57813_g3	151.893	474.346	-1.6429	2.609e-15	3.8395e-13
c68784_g3	2090.91	836.991	1.3208	2.6251e-15	3.8592e-13
c74384_g3	58.2037	235.957	-2.0193	2.6451e-15	3.8848e-13
c31273_g1	55.0908	415.964	-2.9166	2.7369e-15	4.0157e-13
c62401_g2	135.211	430.21	-1.6698	2.7805e-15	4.0757e-13
c70064_g2	489.667	161.459	1.6006	2.9207e-15	4.2769e-13
c58093_g1	47.6208	204.413	-2.1018	2.9377e-15	4.2975e-13
c71789_g1	480.722	1259.9	-1.39	2.9579e-15	4.3229e-13
c70613_g1	28.4571	152.578	-2.4227	2.9752e-15	4.3439e-13
c66091_g1	17118.8	3387.23	2.3374	3.031e-15	4.421e-13
c74054_g2	551.469	1419.79	-1.3643	3.05e-15	4.4443e-13
c47776_g1	262.094	736.041	-1.4897	3.097e-15	4.5084e-13
c70219_g8	876.365	279.255	1.65	3.129e-15	4.5504e-13
c62219_g1	287.753	798.385	-1.4723	3.1601e-15	4.5912e-13
c75613_g2	1583.1	618.509	1.3559	3.2246e-15	4.6803e-13
c52297_g1	76.9341	282.074	-1.8744	3.2896e-15	4.7701e-13
c72330_g3	9882.51	23424.2	-1.245	3.3243e-15	4.8155e-13
c53474_g1	1301.28	501.69	1.3751	3.3372e-15	4.8295e-13
c44701_g1	279.377	37.3797	2.9019	3.3826e-15	4.8904e-13
c66693_g1	52.3506	219.189	-2.0659	3.455e-15	4.9903e-13
c55054_g1	1.44616	62.5453	-5.4346	3.4794e-15	5.0207e-13
c73944_g1	100.975	345.041	-1.7728	3.4859e-15	5.0251e-13
c42887_g1	36.6639	175.987	-2.263	3.5704e-15	5.1419e-13
c69177_g3	129.518	21.9666	2.5598	3.6804e-15	5.2952e-13
c10708_g1	16.9045	116.952	-2.7904	3.7143e-15	5.3388e-13
c69997_g1	338.116	81.4487	2.0536	3.7664e-15	5.4084e-13
c70407_g5	18.3126	121.485	-2.7299	3.9467e-15	5.6619e-13
c65793_g1	13.6784	106.119	-2.9557	3.988e-15	5.7155e-13
c65765_g3	89.575	314.425	-1.8115	4.1857e-15	5.9931e-13
c61754_g1	580.544	1487.68	-1.3576	4.2227e-15	6.0403e-13
c33351_g1	399.549	126.979	1.6538	4.2412e-15	6.055e-13
c50102_g1	5.74085	115.558	-4.3312	4.2376e-15	6.055e-13
c75320_g4	790.196	1980.87	-1.3258	4.4233e-15	6.3089e-13
c77600_g3	951.772	261.454	1.8641	4.4979e-15	6.4092e-13
c41859_g1	12.441	102.058	-3.0362	4.5305e-15	6.4494e-13
c75357_g1	380.112	1007.47	-1.4062	4.5512e-15	6.4727e-13
c54317_g1	131.707	418.874	-1.6692	4.5694e-15	6.4923e-13
c68779_g1	4574.16	1909	1.2607	4.6255e-15	6.5657e-13
c75153_g5	544.486	1397.24	-1.3596	4.6781e-15	6.6341e-13
c52276_g1	165.838	502.306	-1.5988	4.6907e-15	6.6456e-13
c64467_g1	25.7749	201.369	-2.9658	4.8535e-15	6.8696e-13
c48539_g1	84.4303	301.357	-1.8356	5.0087e-15	7.0758e-13
c71701_g1	1724.5	518.353	1.7342	5.0081e-15	7.0758e-13
c47946_g1	75.3516	277.11	-1.8787	5.0485e-15	7.1252e-13
c68293_g2	251.832	707.228	-1.4897	5.0923e-15	7.1802e-13
c65560_g2	117.849	379.773	-1.6882	5.2049e-15	7.332e-13
c63007_g1	4236.19	1770.42	1.2587	5.3189e-15	7.4854e-13
c72619_g2	434.031	1137.93	-1.3905	5.3546e-15	7.5285e-13
c71121_g2	217.388	619.049	-1.5098	5.4285e-15	7.6252e-13
c62225_g1	264.837	56.9515	2.2173	5.4978e-15	7.7153e-13
c67717_g1	1389.58	3374.42	-1.28	5.5201e-15	7.7391e-13
c43507_g1	17.3478	147.275	-3.0857	5.6926e-15	7.9735e-13
c76134_g2	8851.5	3074.96	1.5254	5.7479e-15	8.0434e-13
c64165_g2	322.457	871.513	-1.4344	5.7958e-15	8.1027e-13
c66128_g1	359.946	109.347	1.7189	5.8242e-15	8.1348e-13
c63845_g3	504.067	1294.79	-1.361	5.8744e-15	8.1971e-13
c69698_g2	5.40131	73.3002	-3.7624	5.906e-15	8.2335e-13
c71012_g1	185.74	648.614	-1.8041	5.9691e-15	8.3136e-13
c58480_g1	13.9041	105.907	-2.9292	6.1249e-15	8.5227e-13
c69059_g2	557.407	1420.73	-1.3498	6.1727e-15	8.5811e-13
c71809_g1	314.572	849.806	-1.4337	6.3747e-15	8.8535e-13
c76424_g1	4555.05	1614.82	1.4961	6.5731e-15	9.1205e-13
c69644_g2	258.899	718.358	-1.4723	6.7841e-15	9.4045e-13
c75932_g8	4162.62	638.473	2.7048	6.8531e-15	9.4913e-13
c56199_g1	33.1411	164.21	-2.3089	6.9099e-15	9.5611e-13
c64791_g4	261.577	69.8508	1.9049	7.1939e-15	9.9448e-13
c69653_g3	42.854	238.326	-2.4754	7.2989e-15	1.0081e-12
c68867_g2	582.604	200.901	1.536	7.354e-15	1.0147e-12
c70585_g4	2016.56	815.099	1.3069	7.4014e-15	1.0203e-12
c60521_g1	344.362	69.3901	2.3111	7.4437e-15	1.0242e-12
c69778_g1	447.845	1164.03	-1.3781	7.4435e-15	1.0242e-12
c64095_g1	266.882	73.4921	1.8605	7.4922e-15	1.03e-12
c71881_g5	439.228	1299.65	-1.5651	7.5812e-15	1.0412e-12
c38264_g1	4.70509	127.921	-4.7649	7.6687e-15	1.0517e-12
c55178_g1	97.1992	327.827	-1.7539	7.6718e-15	1.0517e-12
c58202_g1	121.136	397.829	-1.7155	7.825e-15	1.0717e-12
c67838_g1	3765.5	1576.03	1.2565	7.9485e-15	1.0876e-12
c75774_g1	461.858	73.9464	2.6429	8.5224e-15	1.1651e-12
c63995_g2	1314.8	303.428	2.1154	8.6437e-15	1.1803e-12
c65110_g1	232.867	655.52	-1.4931	8.6495e-15	1.1803e-12
c74916_g6	67.3223	5.00282	3.7503	9.0105e-15	1.2284e-12
c66949_g3	10.7479	148.431	-3.7877	9.0654e-15	1.2348e-12
c75922_g2	1277.68	3094.13	-1.276	9.1261e-15	1.2419e-12
c68871_g1	75.5794	588.789	-2.9617	9.1366e-15	1.2422e-12
c65654_g1	371.041	1102.85	-1.5716	9.1545e-15	1.2435e-12
c67821_g1	915.662	344.954	1.4084	1.011e-14	1.3721e-12
c53085_g2	281.254	768.161	-1.4495	1.0379e-14	1.4072e-12
c71938_g1	824.455	305.885	1.4305	1.0426e-14	1.4123e-12
c71820_g4	21.9856	319.772	-3.8624	1.0477e-14	1.4178e-12
c66798_g4	489.409	1248.72	-1.3513	1.0527e-14	1.4234e-12
c61033_g1	5310.9	12408.2	-1.2243	1.0613e-14	1.4337e-12
c68463_g2	1367.25	3288.24	-1.266	1.074e-14	1.4496e-12
c43589_g1	66.7678	251.13	-1.9112	1.1357e-14	1.5315e-12
c72080_g1	283.333	80.4643	1.8161	1.1455e-14	1.5432e-12
c76857_g3	62.4872	239.643	-1.9393	1.1544e-14	1.5538e-12
c32922_g1	94.0421	318.309	-1.759	1.1576e-14	1.5567e-12
c72426_g3	1370.19	544.78	1.3306	1.1635e-14	1.5633e-12
c68113_g5	1.78591	53.9111	-4.9159	1.1907e-14	1.5983e-12
c74970_g1	10107.1	3185.25	1.6659	1.2253e-14	1.6433e-12
c74187_g2	1973.74	803.169	1.2972	1.2478e-14	1.6719e-12
c62845_g1	1017.99	2471.31	-1.2796	1.2629e-14	1.6906e-12
c67500_g2	2786.57	6580.85	-1.2398	1.3051e-14	1.7455e-12
c70384_g1	536.111	184.673	1.5376	1.307e-14	1.7465e-12
c71774_g2	41.6327	184.188	-2.1454	1.3913e-14	1.8575e-12
c67841_g3	103.286	339.592	-1.7172	1.4242e-14	1.8997e-12
c51229_g1	15.8588	145.957	-3.2022	1.4887e-14	1.984e-12
c5388_g1	8.36388	82.8133	-3.3076	1.4984e-14	1.9944e-12
c72661_g1	3588.54	1496.77	1.2615	1.4993e-14	1.9944e-12
c63562_g1	2334.56	967.317	1.2711	1.5027e-14	1.9954e-12
c70294_g1	136.811	425.179	-1.6359	1.502e-14	1.9954e-12
c71322_g2	3912.52	1651.36	1.2444	1.5288e-14	2.0282e-12
c61685_g1	232.233	645.977	-1.4759	1.546e-14	2.0492e-12
c70293_g5	129.149	23.0359	2.4871	1.6747e-14	2.2179e-12
c44593_g1	572.644	200.909	1.5111	1.6765e-14	2.2183e-12
c70389_g5	55.3305	219.468	-1.9879	1.6847e-14	2.2272e-12
c63456_g2	226.524	633.635	-1.484	1.7231e-14	2.2759e-12
c74003_g1	18233.7	7880.28	1.2103	1.7413e-14	2.2979e-12
c71935_g3	115.446	369.011	-1.6764	1.7531e-14	2.3113e-12
c20090_g1	14.347	104.468	-2.8642	1.7586e-14	2.3166e-12
c67315_g2	603.407	210.148	1.5217	1.7852e-14	2.3495e-12
c133674_g1	2.10954	55.3358	-4.7132	1.8115e-14	2.382e-12
c65647_g1	97.5123	539.334	-2.4675	1.8247e-14	2.3972e-12
c71312_g2	3.23186	61.18	-4.2426	1.901e-14	2.4953e-12
c65724_g2	158.672	472.533	-1.5744	1.9461e-14	2.5522e-12
c67510_g1	309.795	91.5428	1.7588	1.9578e-14	2.5653e-12
c56370_g1	384.222	993.604	-1.3707	1.9949e-14	2.6116e-12
c76599_g3	269.836	903.631	-1.7437	1.9974e-14	2.6126e-12
c66241_g1	298.369	796.425	-1.4164	2.0987e-14	2.7426e-12
c31506_g1	320.246	97.3857	1.7174	2.1324e-14	2.7842e-12
c54508_g1	306.523	819.633	-1.419	2.2442e-14	2.9275e-12
c77239_g3	346.36	107.337	1.6901	2.2838e-14	2.9766e-12
c65038_g1	57.0028	222.259	-1.9631	2.3105e-14	3.0088e-12
c77647_g1	3293.64	1382.45	1.2524	2.3702e-14	3.0838e-12
c60238_g2	399.071	1273.42	-1.674	2.4905e-14	3.2375e-12
c51079_g2	165.033	482.062	-1.5465	2.5019e-14	3.2495e-12
c67448_g4	12.3135	113.893	-3.2094	2.5349e-14	3.2894e-12
c49095_g1	646.298	232.695	1.4738	2.5534e-14	3.3092e-12
c73126_g2	310.939	827.15	-1.4115	2.5546e-14	3.3092e-12
c72275_g1	2847.87	1193.83	1.2543	2.5762e-14	3.3343e-12
c64916_g7	5367.1	1378.99	1.9605	2.6523e-14	3.4298e-12
c73817_g1	452.55	1151.15	-1.3469	2.7211e-14	3.5157e-12
c34239_g1	67.4717	500.275	-2.8904	3.0601e-14	3.9502e-12
c58293_g1	223.042	58.0116	1.9429	3.0635e-14	3.9511e-12
c73903_g1	178.605	514.779	-1.5272	3.1357e-14	4.0408e-12
c55590_g1	42.3363	182.72	-2.1097	3.1902e-14	4.1067e-12
c77761_g1	4775.91	1485.16	1.6852	3.1925e-14	4.1067e-12
c76781_g6	5.76812	78.5876	-3.7681	3.2446e-14	4.1703e-12
c66190_g1	1093.39	2625.06	-1.2635	3.3626e-14	4.3181e-12
c53847_g1	425.133	1088.72	-1.3566	3.4809e-14	4.4661e-12
c77555_g1	238.669	64.272	1.8928	3.5016e-14	4.4888e-12
c76661_g4	141.527	27.4208	2.3677	3.5099e-14	4.4956e-12
c56754_g1	777.517	1888.56	-1.2803	3.5205e-14	4.5053e-12
c73169_g3	401.303	1027.74	-1.3567	3.5283e-14	4.5113e-12
c75715_g1	33.318	158.091	-2.2464	3.5447e-14	4.5284e-12
c63903_g1	47.115	196.554	-2.0607	3.5559e-14	4.5388e-12
c73345_g1	3582.09	1533.19	1.2243	3.5631e-14	4.5441e-12
c75064_g1	5412.23	2334.46	1.2131	3.6599e-14	4.6635e-12
c70690_g1	39.9005	176.161	-2.1424	3.6672e-14	4.6688e-12
c69728_g2	1236.51	427.906	1.5309	3.6777e-14	4.6782e-12
c68233_g1	377.259	971.201	-1.3642	3.8361e-14	4.8755e-12
c67892_g1	1093.42	435.052	1.3296	3.9342e-14	4.9959e-12
c67120_g1	86.6736	442.552	-2.3522	3.9503e-14	5.0121e-12
c72461_g4	578.194	117.331	2.301	3.9748e-14	5.0388e-12
c74422_g3	1813.12	579.901	1.6446	3.9987e-14	5.0648e-12
c72486_g7	32.7739	175.405	-2.4201	4.2113e-14	5.3295e-12
c36698_g1	75.0027	266.054	-1.8267	4.5119e-14	5.705e-12
c76059_g4	724.672	258.93	1.4848	4.5411e-14	5.737e-12
c77072_g2	634.209	231.527	1.4538	4.5847e-14	5.7872e-12
c68731_g1	367.341	116.682	1.6545	4.6174e-14	5.8235e-12
c70148_g1	395.529	1010.78	-1.3536	4.7794e-14	6.0181e-12
c72300_g1	442.927	149.359	1.5683	4.7798e-14	6.0181e-12
c68090_g2	219.522	604.07	-1.4603	4.842e-14	6.0912e-12
c74758_g1	3521.36	1502.67	1.2286	5.0356e-14	6.3293e-12
c138607_g1	584.515	185.286	1.6575	5.1108e-14	6.4185e-12
c68800_g4	4818.23	2093.42	1.2026	5.4263e-14	6.8089e-12
c67432_g1	982.937	383.67	1.3572	5.4399e-14	6.8202e-12
c68863_g4	11.8706	93.8146	-2.9824	5.6341e-14	7.0577e-12
c69192_g1	102.607	329.69	-1.684	5.7035e-14	7.1386e-12
c43234_g1	36.3319	166.224	-2.1938	5.7246e-14	7.159e-12
c73874_g2	197.739	556.097	-1.4917	5.7593e-14	7.1964e-12
c75987_g8	766.134	271.395	1.4972	5.8673e-14	7.3251e-12
c77311_g3	399.484	130.87	1.61	5.9639e-14	7.4394e-12
c71846_g1	4.26783	64.2514	-3.9122	5.9715e-14	7.4426e-12
c61949_g2	45.7811	189.876	-2.0522	6.0011e-14	7.4733e-12
c66702_g3	120.711	375.505	-1.6373	6.0961e-14	7.5788e-12
c70714_g1	1548.72	640.548	1.2737	6.0944e-14	7.5788e-12
c66179_g1	120.263	373.693	-1.6357	6.1271e-14	7.6061e-12
c72988_g3	19.96	117.25	-2.5544	6.1283e-14	7.6061e-12
c76291_g1	1655.63	681.644	1.2803	6.2887e-14	7.7986e-12
c63383_g1	94.0474	311.183	-1.7263	6.3255e-14	7.8366e-12
c63793_g1	62.7378	268.111	-2.0954	6.3299e-14	7.8366e-12
c66839_g1	4295.86	1851.64	1.2141	6.3744e-14	7.8851e-12
c72404_g2	832.025	322.566	1.367	6.384e-14	7.8903e-12
c68929_g3	616.155	224.893	1.4541	6.445e-14	7.9592e-12
c68587_g3	4222.93	1830.22	1.2062	6.5418e-14	8.072e-12
c66718_g1	243.713	660.744	-1.4389	6.5999e-14	8.1369e-12
c59697_g1	29.5665	166.927	-2.4972	6.6071e-14	8.139e-12
c72210_g8	372.633	952.554	-1.354	6.6295e-14	8.1597e-12
c60662_g2	2177.37	918.539	1.2452	6.7031e-14	8.2436e-12
c64798_g2	1210.6	3013.07	-1.3155	7.0757e-14	8.6946e-12
c68861_g2	157.394	459.509	-1.5457	7.2025e-14	8.843e-12
c49497_g1	76.8426	357.768	-2.219	7.6454e-14	9.379e-12
c69563_g3	1028.88	407.115	1.3376	7.8177e-14	9.5825e-12
c52988_g1	30943.9	73531.8	-1.2487	7.8322e-14	9.5923e-12
c69244_g2	569.362	1403.19	-1.3013	7.8817e-14	9.6449e-12
c53250_g1	1418.01	578.711	1.293	8.1353e-14	9.9471e-12
c68726_g4	39.6589	173.236	-2.127	8.1942e-14	1.0011e-11
c55952_g1	3328.07	1440.78	1.2078	8.2619e-14	1.0085e-11
c67700_g6	116.611	477.212	-2.0329	8.3336e-14	1.0164e-11
c65899_g1	438.579	150.523	1.5429	8.4752e-14	1.0329e-11
c71160_g1	68.573	246.897	-1.8482	8.5928e-14	1.0463e-11
c69882_g5	23.3961	165.857	-2.8256	8.8753e-14	1.0798e-11
c49082_g1	650.975	245.316	1.408	8.9721e-14	1.0907e-11
c66165_g1	701.102	1685.73	-1.2657	9.1384e-14	1.1092e-11
c69686_g3	317.546	1055.69	-1.7331	9.1468e-14	1.1092e-11
c69850_g1	1276.33	2985	-1.2257	9.1405e-14	1.1092e-11
c34809_g1	171.454	492.482	-1.5222	9.1642e-14	1.1104e-11
c64733_g1	836.519	325.459	1.3619	9.3527e-14	1.1323e-11
c67986_g1	384.624	978.997	-1.3479	9.4411e-14	1.1412e-11
c76716_g4	228.14	62.0341	1.8788	9.4372e-14	1.1412e-11
c77053_g1	47.7692	244.097	-2.3533	9.4535e-14	1.1418e-11
c61205_g1	334.922	15.0862	4.4725	9.7273e-14	1.1739e-11
c75312_g1	56.5905	214.405	-1.9217	9.8425e-14	1.1868e-11
c62206_g2	6680.98	15116.8	-1.178	1.0262e-13	1.2364e-11
c54235_g1	1587.19	658.543	1.2691	1.0744e-13	1.2935e-11
c64358_g3	4225.4	9537.98	-1.1746	1.0799e-13	1.2989e-11
c70288_g3	102.739	326.214	-1.6668	1.0877e-13	1.3073e-11
c38984_g1	199.721	613.122	-1.6182	1.1019e-13	1.3233e-11
c63038_g1	46.6389	460.572	-3.3038	1.1159e-13	1.3391e-11
c75813_g5	306.286	57.5543	2.4119	1.1171e-13	1.3393e-11
c32949_g1	655.775	4588.12	-2.8066	1.1395e-13	1.3651e-11
c37445_g1	62.3847	230.721	-1.8869	1.1459e-13	1.3717e-11
c61999_g1	33.8687	157.249	-2.215	1.1581e-13	1.3851e-11
c74601_g3	792.03	1893.94	-1.2578	1.1725e-13	1.4012e-11
c74959_g1	4541.65	10227.1	-1.1711	1.1734e-13	1.4012e-11
c76914_g4	548.357	1336.93	-1.2857	1.1937e-13	1.4242e-11
c63767_g1	2.15829	53.0386	-4.6191	1.2061e-13	1.438e-11
c70909_g1	253.603	677.951	-1.4186	1.2172e-13	1.4497e-11
c74581_g8	162.81	37.3062	2.1257	1.2179e-13	1.4497e-11
c49867_g1	115.934	455.945	-1.9756	1.252e-13	1.489e-11
c74417_g6	117.738	362.681	-1.6231	1.2656e-13	1.5041e-11
c77134_g1	1090.99	439.346	1.3122	1.271e-13	1.5093e-11
c53695_g1	513.068	1259.14	-1.2952	1.3495e-13	1.6011e-11
c74311_g1	729.59	277.349	1.3954	1.357e-13	1.6088e-11
c71136_g1	288.587	756.368	-1.3901	1.3647e-13	1.6167e-11
c71160_g2	26.9789	137.145	-2.3458	1.37e-13	1.6216e-11
c68826_g4	106.666	17.6425	2.596	1.3754e-13	1.6267e-11
c76374_g2	759.651	2042.45	-1.4269	1.3906e-13	1.6434e-11
c75930_g3	199.175	550.968	-1.4679	1.4116e-13	1.6655e-11
c77583_g1	227.735	62.8091	1.8583	1.4106e-13	1.6655e-11
c73925_g1	5125.66	2252.56	1.1862	1.4377e-13	1.6949e-11
c63308_g1	96.3299	311.216	-1.6919	1.4531e-13	1.7117e-11
c71558_g5	2519.48	1081.04	1.2207	1.4637e-13	1.7229e-11
c64342_g2	132.66	443.936	-1.7426	1.4954e-13	1.7587e-11
c70567_g1	6443.97	2839.9	1.1821	1.5349e-13	1.8038e-11
c67006_g2	9011.83	4003.11	1.1707	1.5663e-13	1.8393e-11
c74075_g2	98.3106	364.401	-1.8901	1.5695e-13	1.8415e-11
c67080_g4	8513.75	3761.32	1.1786	1.6002e-13	1.876e-11
c57804_g1	35.8807	161.811	-2.173	1.6186e-13	1.8961e-11
c70013_g3	2166.76	836.877	1.3725	1.6247e-13	1.9018e-11
c66853_g1	100.536	321.255	-1.676	1.7304e-13	2.0223e-11
c75774_g3	117.576	21.3594	2.4607	1.7299e-13	2.0223e-11
c61641_g1	74.2637	255.043	-1.78	1.7761e-13	2.0741e-11
c68153_g1	105.357	329.116	-1.6433	1.7856e-13	2.0835e-11
c59079_g1	1068.64	2496.5	-1.2241	1.7983e-13	2.0951e-11
c69073_g1	996.648	400.03	1.317	1.7977e-13	2.0951e-11
c73164_g3	87.3004	369.776	-2.0826	1.8082e-13	2.105e-11
c60648_g3	1327.22	54.8998	4.5955	1.8221e-13	2.1195e-11
c28630_g1	4.62389	127.065	-4.7803	1.8627e-13	2.165e-11
c74492_g1	664.444	253.738	1.3888	1.8809e-13	2.1844e-11
c1799_g1	49.1266	2.09056	4.5545	1.9068e-13	2.2128e-11
c75080_g3	336.726	940.831	-1.4824	1.9393e-13	2.2487e-11
c73746_g2	7241.2	3208.93	1.1741	1.9658e-13	2.2776e-11
c69768_g1	301.065	779.577	-1.3726	1.9979e-13	2.3131e-11
c65896_g2	1011.78	2369.21	-1.2275	2.037e-13	2.3565e-11
c1937_g1	2003.27	4574.26	-1.1912	2.1054e-13	2.4338e-11
c60098_g1	3.92788	60.5557	-3.9464	2.1184e-13	2.4469e-11
c75069_g3	1894.76	579.596	1.7089	2.1405e-13	2.4704e-11
c74013_g5	462.087	163.85	1.4958	2.2113e-13	2.5501e-11
c74991_g1	891.32	2088.32	-1.2283	2.2291e-13	2.5687e-11
c74899_g4	2794.98	1215.65	1.2011	2.2667e-13	2.6098e-11
c75245_g2	22.431	122.276	-2.4466	2.2683e-13	2.6098e-11
c75897_g5	7.87187	78.7041	-3.3217	2.2743e-13	2.6146e-11
c72988_g4	132.245	389.572	-1.5587	2.2813e-13	2.6207e-11
c32223_g1	44.859	184.053	-2.0367	2.2953e-13	2.6347e-11
c74140_g6	16549.4	2436.93	2.7636	2.3499e-13	2.6954e-11
c67118_g7	2396.73	1034.31	1.2124	2.3844e-13	2.7328e-11
c75235_g8	108.819	339.042	-1.6395	2.3958e-13	2.7437e-11
c72320_g2	433.516	1074.78	-1.3099	2.4055e-13	2.7527e-11
c58038_g1	47.6489	253.524	-2.4116	2.4603e-13	2.8133e-11
c68580_g1	52.8125	203.534	-1.9463	2.4773e-13	2.8305e-11
c76028_g1	24.0322	166.953	-2.7964	2.4961e-13	2.8498e-11
c72825_g3	188.772	522.419	-1.4686	2.5171e-13	2.8716e-11
c77198_g2	650.669	246.225	1.4019	2.5254e-13	2.8788e-11
c77074_g1	5843.31	2591.91	1.1728	2.5444e-13	2.8983e-11
c77152_g1	4173.27	1838.89	1.1823	2.6388e-13	3.0035e-11
c68232_g6	1779.63	684.371	1.3787	2.7441e-13	3.1209e-11
c44801_g1	212.249	58.0632	1.8701	2.8278e-13	3.2136e-11
c63304_g1	100.451	315.982	-1.6533	2.8323e-13	3.2155e-11
c76957_g7	2633.4	5933.41	-1.1719	2.8338e-13	3.2155e-11
c54948_g1	29.6753	232.716	-2.9712	2.8462e-13	3.2272e-11
c61766_g1	249.645	73.269	1.7686	2.9299e-13	3.3195e-11
c68873_g4	8.68214	82.9327	-3.2558	2.9897e-13	3.3846e-11
c50809_g1	0.372387	39.6466	-6.7342	3.0095e-13	3.4045e-11
c75905_g1	2388.29	855.564	1.481	3.0138e-13	3.4068e-11
c70184_g1	542.046	1306.29	-1.269	3.1093e-13	3.512e-11
c67698_g4	48.6836	191.288	-1.9742	3.1122e-13	3.5126e-11
c59878_g1	36.9547	161.071	-2.1239	3.1473e-13	3.5495e-11
c55820_g3	1442.47	3282.6	-1.1863	3.2165e-13	3.6247e-11
c75067_g6	206.583	558.727	-1.4354	3.2324e-13	3.6399e-11
c76679_g1	2247.61	968.393	1.2147	3.2374e-13	3.6428e-11
c72192_g1	5071.57	15553.8	-1.6168	3.2737e-13	3.679e-11
c76961_g2	1309.53	549.326	1.2533	3.2745e-13	3.679e-11
c68653_g2	126.574	22.7634	2.4752	3.2868e-13	3.69e-11
c64934_g1	5241.36	2331.13	1.1689	3.3512e-13	3.7594e-11
c74358_g3	24.972	128.961	-2.3685	3.3735e-13	3.7816e-11
c60379_g2	33.7445	152.519	-2.1763	3.4707e-13	3.8876e-11
c75582_g3	3877.13	8606.38	-1.1504	3.811e-13	4.2656e-11
c76560_g5	21.8797	119.564	-2.4501	3.9783e-13	4.4495e-11
c71280_g1	373.411	928.541	-1.3142	4.0741e-13	4.5532e-11
c66370_g3	7994.65	3589.21	1.1554	4.0804e-13	4.5564e-11
c72894_g4	116.47	349.56	-1.5856	4.0832e-13	4.5564e-11
c75871_g1	313.356	101.078	1.6323	4.1975e-13	4.6804e-11
c60881_g1	245.597	72.2816	1.7646	4.2973e-13	4.7881e-11
c69708_g1	660.074	253.873	1.3785	4.3065e-13	4.7948e-11
c53495_g2	181.518	46.9749	1.9501	4.3708e-13	4.8628e-11
c65941_g3	1061.75	2442.59	-1.202	4.3867e-13	4.8761e-11
c74045_g9	268.226	693.069	-1.3696	4.3893e-13	4.8761e-11
c75493_g2	458.835	164.202	1.4825	4.483e-13	4.9764e-11
c72093_g1	1198.56	497.718	1.2679	4.5773e-13	5.0772e-11
c75526_g1	3277.03	1449.15	1.1772	4.5817e-13	5.0783e-11
c64346_g2	3712.09	8264.47	-1.1547	4.6022e-13	5.0972e-11
c58809_g1	260.948	929.116	-1.8321	4.6468e-13	5.1428e-11
c75262_g1	2887.52	1265.58	1.19	4.7111e-13	5.21e-11
c74208_g3	13.5859	94.3369	-2.7957	4.7214e-13	5.2176e-11
c70995_g1	477.136	1156.9	-1.2778	4.7324e-13	5.2258e-11
c73427_g2	867.45	2021.25	-1.2204	4.8139e-13	5.3119e-11
c68732_g3	525.413	193.366	1.4421	4.8274e-13	5.3228e-11
c67572_g1	2070.11	880.719	1.233	5.0059e-13	5.5155e-11
c74463_g3	1526.22	645.215	1.2421	5.0192e-13	5.526e-11
c70631_g1	153.286	434.638	-1.5036	5.079e-13	5.5877e-11
c73092_g3	40.0321	168.237	-2.0713	5.1033e-13	5.6103e-11
c47298_g1	9.31803	80.1792	-3.1051	5.1114e-13	5.6151e-11
c73474_g1	2578.51	5762.46	-1.1601	5.1486e-13	5.6518e-11
c75359_g2	4230.4	1606.27	1.3971	5.2617e-13	5.7716e-11
c74077_g1	778.145	309.378	1.3307	5.2718e-13	5.7784e-11
c73679_g1	2659.79	5934.38	-1.1578	5.3284e-13	5.8362e-11
c77324_g1	215.156	58.9719	1.8673	5.3591e-13	5.8654e-11
c74424_g1	62.9332	226.516	-1.8477	5.4255e-13	5.9337e-11
c71923_g4	60.5684	218.436	-1.8506	5.5458e-13	6.0564e-11
c73056_g4	28.6722	137.061	-2.2571	5.545e-13	6.0564e-11
c60456_g1	46.6026	183.776	-1.9795	5.6189e-13	6.1316e-11
c56256_g1	136.452	396.337	-1.5383	5.63e-13	6.1392e-11
c59649_g1	2.53068	52.2799	-4.3687	5.6359e-13	6.1412e-11
c73890_g2	689.492	265.432	1.3772	5.7603e-13	6.2721e-11
c69204_g4	599.414	227.47	1.3979	5.8103e-13	6.3219e-11
c66300_g2	69.599	240.112	-1.7866	5.9807e-13	6.5025e-11
c72023_g1	357.193	995.344	-1.4785	6.0874e-13	6.6136e-11
c77232_g1	86.8785	326.35	-1.9093	6.1391e-13	6.6649e-11
c51275_g1	586.576	1957.3	-1.7385	6.1771e-13	6.7012e-11
c68305_g1	481.167	1161.53	-1.2714	6.2307e-13	6.7545e-11
c70218_g2	608.855	1441.24	-1.2431	6.2593e-13	6.7805e-11
c44621_g1	41.5348	171.442	-2.0453	6.3541e-13	6.8782e-11
c65106_g1	432.245	1556.01	-1.8479	6.406e-13	6.9293e-11
c76512_g1	3388.09	1506.7	1.1691	6.4393e-13	6.9602e-11
c73612_g1	2123.7	882.733	1.2665	6.4509e-13	6.9677e-11
c76033_g2	1526.58	651.066	1.2294	6.4635e-13	6.9762e-11
c68953_g1	2502.69	5549.82	-1.149	6.5233e-13	7.0356e-11
c67442_g5	1846.51	4425.42	-1.261	6.5545e-13	7.0641e-11
c74197_g2	71.5203	250.399	-1.8078	6.737e-13	7.2503e-11
c74523_g2	267.815	82.69	1.6955	6.7344e-13	7.2503e-11
c74611_g1	3689.74	1643.8	1.1665	6.874e-13	7.3924e-11
c71672_g7	3446.28	1315.94	1.3889	7.0702e-13	7.5979e-11
c67460_g3	614.966	1455.95	-1.2434	7.2013e-13	7.7332e-11
c76276_g1	3423.14	1525.42	1.1661	7.2476e-13	7.7773e-11
c33743_g1	223.306	587.237	-1.3949	7.2553e-13	7.7799e-11
c66016_g1	1916.7	833.197	1.2019	7.2631e-13	7.7826e-11
c56125_g1	165.201	459.87	-1.477	7.4624e-13	7.9904e-11
c74272_g1	920.486	316.274	1.5412	7.7081e-13	8.2476e-11
c76733_g2	4667.28	2106.56	1.1477	7.7305e-13	8.2655e-11
c75018_g1	6314.21	2861.75	1.1417	7.7604e-13	8.2915e-11
c54068_g2	70.3456	247.671	-1.8159	7.8217e-13	8.351e-11
c75270_g2	2126.58	926.82	1.1982	7.9325e-13	8.4632e-11
c59368_g1	18.6255	110.214	-2.565	7.9718e-13	8.4929e-11
c75772_g1	227.368	601.074	-1.4025	7.9702e-13	8.4929e-11
c63586_g1	1286.19	543.776	1.242	8.0185e-13	8.5364e-11
c53850_g1	173.452	35.0974	2.3051	8.0331e-13	8.5458e-11
c73236_g2	198.969	531.299	-1.417	8.1429e-13	8.6565e-11
c63790_g1	847.577	1954.57	-1.2054	8.1642e-13	8.6729e-11
c72528_g7	81.1508	264.315	-1.7036	8.1813e-13	8.6839e-11
c76437_g2	1435.22	614.062	1.2248	8.1862e-13	8.6839e-11
c70832_g5	1278.06	288.192	2.1489	8.1974e-13	8.6894e-11
c70293_g6	2761.54	1230.81	1.1659	8.2244e-13	8.7056e-11
c74412_g2	6883.02	3100.91	1.1503	8.2224e-13	8.7056e-11
c57303_g1	407.077	991.981	-1.285	8.4167e-13	8.8965e-11
c77031_g2	1972.6	646.184	1.6101	8.4131e-13	8.8965e-11
c55973_g2	38.4606	199.029	-2.3715	8.5451e-13	9.0257e-11
c70454_g1	612.696	236.275	1.3747	8.5589e-13	9.0339e-11
c57674_g1	4.72699	61.6393	-3.7049	8.6878e-13	9.1634e-11
c72066_g3	1803.4	779.933	1.2093	8.7309e-13	9.2024e-11
c58940_g1	38.2812	225.153	-2.5562	8.8206e-13	9.2903e-11
c74598_g3	1179.44	2669.06	-1.1782	8.974e-13	9.4451e-11
c67748_g3	22.9425	120.642	-2.3946	9.1189e-13	9.5909e-11
c62260_g1	2489.24	5514.46	-1.1475	9.1266e-13	9.5921e-11
c53974_g1	36.0967	156.077	-2.1123	9.231e-13	9.695e-11
c54791_g1	934.382	266.006	1.8126	9.2597e-13	9.7182e-11
c74369_g3	8.57904	75.8225	-3.1437	9.2878e-13	9.7408e-11
c75442_g1	2095.15	921.065	1.1857	9.3212e-13	9.769e-11
c64916_g6	6898.51	1267.92	2.4438	9.3575e-13	9.8e-11
c74603_g2	333.771	980.062	-1.554	9.4949e-13	9.9369e-11
c73381_g2	231.115	602.964	-1.3835	9.6429e-13	1.0085e-10
c68609_g1	623.9	201.868	1.6279	9.7519e-13	1.0192e-10
c74958_g8	133.068	384.261	-1.5299	1.0631e-12	1.1103e-10
c67915_g1	88.958	12.7423	2.8035	1.0738e-12	1.1206e-10
c35033_g1	176.892	44.5757	1.9885	1.0827e-12	1.1274e-10
c59354_g1	84.3798	270.908	-1.6828	1.082e-12	1.1274e-10
c61817_g1	2.85968	59.8538	-4.3875	1.0834e-12	1.1274e-10
c77411_g4	94.7343	14.9617	2.6626	1.0824e-12	1.1274e-10
c49903_g1	47.6112	195.114	-2.0349	1.0961e-12	1.1399e-10
c49267_g1	24.9967	125.58	-2.3288	1.1123e-12	1.1559e-10
c63076_g3	710.738	282.363	1.3318	1.1987e-12	1.2448e-10
c68600_g2	78.3315	257.428	-1.7165	1.2076e-12	1.2532e-10
c72387_g2	9918.73	4541.24	1.1271	1.2129e-12	1.2579e-10
c59118_g1	387.708	940.817	-1.2789	1.2341e-12	1.2789e-10
c77612_g1	3639.27	7986.93	-1.134	1.24e-12	1.2842e-10
c74546_g6	1203.65	509.578	1.24	1.2424e-12	1.2857e-10
c68179_g1	2976.49	1333.89	1.158	1.2441e-12	1.2866e-10
c74150_g3	435.696	142.405	1.6133	1.2552e-12	1.2972e-10
c58213_g4	123.255	23.1633	2.4117	1.2696e-12	1.3111e-10
c64592_g1	0	34.0026	#NAME?	1.3106e-12	1.3525e-10
c54770_g1	162.682	39.59	2.0389	1.3567e-12	1.3991e-10
c71905_g1	9460.96	2998.63	1.6577	1.3659e-12	1.4076e-10
c66064_g1	292.132	732.296	-1.3258	1.3879e-12	1.4293e-10
c74115_g4	2418.31	1078.44	1.1651	1.4129e-12	1.4541e-10
c70021_g1	298.867	746.209	-1.3201	1.4486e-12	1.4897e-10
c74969_g5	1304.87	269.005	2.2782	1.4533e-12	1.4936e-10
c66257_g1	219.811	803.646	-1.8703	1.4637e-12	1.5032e-10
c77879_g1	2864.8	1281.03	1.1611	1.4781e-12	1.517e-10
c70527_g1	1529.19	468.78	1.7058	1.4873e-12	1.5253e-10
c76499_g2	203.741	539.868	-1.4059	1.4919e-12	1.5289e-10
c75707_g2	5218.77	1786.46	1.5466	1.5019e-12	1.5382e-10
c76541_g1	1556.83	676.258	1.203	1.5123e-12	1.5477e-10
c19425_g1	142.769	961.066	-2.751	1.522e-12	1.5555e-10
c74880_g2	138.399	404.132	-1.546	1.5214e-12	1.5555e-10
c60539_g1	194.227	54.4306	1.8353	1.5393e-12	1.5713e-10
c65259_g2	241.713	616.123	-1.3499	1.5396e-12	1.5713e-10
c60045_g1	157.556	38.2276	2.0432	1.5442e-12	1.575e-10
c73370_g2	28.6999	134.73	-2.231	1.5664e-12	1.5965e-10
c77882_g1	2539.66	1110.19	1.1938	1.6142e-12	1.644e-10
c52222_g1	141.987	31.6353	2.1662	1.6215e-12	1.6503e-10
c60183_g1	687.431	256.874	1.4202	1.6356e-12	1.6636e-10
c55155_g1	2094.78	934.325	1.1648	1.6422e-12	1.6691e-10
c53489_g1	23.4881	119.115	-2.3424	1.6443e-12	1.6702e-10
c76929_g1	28960.5	10519	1.4611	1.6486e-12	1.6733e-10
c55586_g1	219.265	1094.96	-2.3201	1.698e-12	1.7211e-10
c66897_g3	1226.63	520.587	1.2365	1.6979e-12	1.7211e-10
c45827_g1	135.106	29.9304	2.1744	1.7059e-12	1.7279e-10
c75599_g3	385.74	1007.86	-1.3856	1.7089e-12	1.7298e-10
c73999_g6	11.1911	106.011	-3.2438	1.7642e-12	1.7846e-10
c66640_g1	8.92437	76.0305	-3.0908	1.7947e-12	1.8142e-10
c75285_g1	23572.4	10971.6	1.1033	1.817e-12	1.8354e-10
c70867_g1	816.145	1859.86	-1.1883	1.8691e-12	1.8868e-10
c69441_g1	183.768	490.698	-1.4169	1.8811e-12	1.8977e-10
c67599_g1	44.4843	173.154	-1.9607	1.8898e-12	1.9051e-10
c61914_g2	3.24839	53.8213	-4.0504	1.9093e-12	1.9235e-10
c16362_g1	314.137	105.436	1.575	1.9244e-12	1.9366e-10
c63802_g1	5764.28	12513.8	-1.1183	1.925e-12	1.9366e-10
c67749_g1	453.764	1080.96	-1.2523	1.9981e-12	2.0088e-10
c75803_g4	1811.87	771.574	1.2316	2.0014e-12	2.0108e-10
c72128_g2	312.721	775.927	-1.311	2.0212e-12	2.0293e-10
c64379_g1	49.5209	272.656	-2.461	2.0387e-12	2.0455e-10
c74340_g3	506.722	1180.95	-1.2207	2.2011e-12	2.2069e-10
c74977_g2	1116.58	2501.59	-1.1638	2.2091e-12	2.2134e-10
c67068_g1	56.2965	200.314	-1.8311	2.2498e-12	2.2527e-10
c65798_g1	13.7055	90.9858	-2.7309	2.2658e-12	2.2672e-10
c75066_g1	336.279	825.109	-1.2949	2.2679e-12	2.2678e-10
c77124_g2	12155.2	5504.64	1.1429	2.3005e-12	2.2988e-10
c51881_g1	2721.44	1206.48	1.1736	2.3064e-12	2.3032e-10
c59893_g1	483.602	182.313	1.4074	2.308e-12	2.3032e-10
c68481_g4	4383.15	1995.21	1.1354	2.3113e-12	2.3049e-10
c63812_g1	95.0951	293.463	-1.6257	2.3309e-12	2.3229e-10
c66852_g1	3250.44	1106.65	1.5544	2.3499e-12	2.3403e-10
c70942_g1	517.299	195.293	1.4054	2.3593e-12	2.3481e-10
c68876_g4	607.168	1408.4	-1.2139	2.3896e-12	2.3766e-10
c72516_g3	43.4781	170.068	-1.9677	2.4101e-12	2.3954e-10
c76831_g1	6051.91	2520.42	1.2637	2.4147e-12	2.3984e-10
c53451_g1	8.32587	73.0561	-3.1333	2.4343e-12	2.4162e-10
c68931_g6	76.6091	9.86829	2.9566	2.4472e-12	2.4274e-10
c73355_g4	44.6964	262.67	-2.555	2.4689e-12	2.4473e-10
c30529_g1	38.1228	204.816	-2.4256	2.4754e-12	2.4521e-10
c68014_g2	748.575	304.243	1.2989	2.488e-12	2.4629e-10
c68167_g1	1079.72	459.389	1.2329	2.5032e-12	2.4763e-10
c67465_g1	420.437	153.239	1.4561	2.5051e-12	2.4765e-10
c69583_g4	814.065	305.682	1.4131	2.587e-12	2.5558e-10
c44756_g1	92.7252	286.654	-1.6283	2.609e-12	2.5758e-10
c77146_g1	7937.29	3680	1.1089	2.6135e-12	2.5785e-10
c72420_g2	358.186	864.702	-1.2715	2.6369e-12	2.5999e-10
c75112_g3	92.7384	285.434	-1.6219	2.6412e-12	2.6024e-10
c70883_g3	1109.3	2475.41	-1.158	2.6482e-12	2.6076e-10
c77787_g3	71.3962	236.576	-1.7284	2.6786e-12	2.6358e-10
c70068_g4	1797.54	798.069	1.1714	2.7088e-12	2.6637e-10
c77305_g2	856.805	353.115	1.2788	2.7258e-12	2.6786e-10
c75356_g1	4123.36	1884.86	1.1294	2.791e-12	2.7409e-10
c75320_g3	59.4922	209.043	-1.813	2.7992e-12	2.7471e-10
c75933_g1	2720	1231.62	1.1431	2.8555e-12	2.8006e-10
c76683_g1	6121.12	2827.94	1.114	2.8734e-12	2.8163e-10
c67180_g1	69.9755	235.059	-1.7481	2.9257e-12	2.8656e-10
c68811_g2	3085.38	1400	1.14	2.9377e-12	2.8754e-10
c45878_g1	36.6586	153.476	-2.0658	2.945e-12	2.8788e-10
c57328_g1	1820.8	812.469	1.1642	2.9434e-12	2.8788e-10
c68505_g1	108.988	323.864	-1.5712	2.9778e-12	2.9089e-10
c74599_g1	29.7078	200.32	-2.7534	3.0856e-12	3.0123e-10
c61149_g1	307.48	756.475	-1.2988	3.1959e-12	3.1178e-10
c73710_g4	357.452	861.283	-1.2687	3.2028e-12	3.1226e-10
c71468_g2	35.6877	149.535	-2.067	3.2285e-12	3.1456e-10
c57109_g1	308.395	58.7837	2.3913	3.3123e-12	3.2251e-10
c71696_g4	642.827	1469.47	-1.1928	3.3228e-12	3.2332e-10
c74490_g1	4923.08	2278.4	1.1115	3.3351e-12	3.243e-10
c72210_g5	932.507	2095.41	-1.168	3.3624e-12	3.2674e-10
c54217_g1	213.283	553.543	-1.3759	3.3748e-12	3.2773e-10
c65775_g2	114.541	1061.61	-3.2123	3.3775e-12	3.2778e-10
c72112_g1	677.956	272.086	1.3171	3.391e-12	3.2887e-10
c59315_g1	2495.67	1127.08	1.1468	3.4035e-12	3.2987e-10
c69504_g5	1168.75	506.397	1.2066	3.4068e-12	3.2997e-10
c53356_g1	21.6207	112.547	-2.38	3.4238e-12	3.314e-10
c73183_g2	955.83	2719.99	-1.5088	3.4584e-12	3.3454e-10
c72655_g2	673.517	272.318	1.3064	3.5066e-12	3.3897e-10
c74036_g2	3758.63	1722.1	1.126	3.522e-12	3.4024e-10
c64050_g1	596.175	1369.78	-1.2001	3.5343e-12	3.4081e-10
c64101_g1	13.4852	88.1571	-2.7087	3.5311e-12	3.4081e-10
c67047_g1	151.323	415.027	-1.4556	3.5348e-12	3.4081e-10
c76231_g1	1015.41	432.483	1.2313	3.5532e-12	3.4236e-10
c73164_g1	1836.79	8882.57	-2.2738	3.5622e-12	3.4301e-10
c65091_g1	1149.11	486.024	1.2414	3.5971e-12	3.4591e-10
c69139_g1	236.117	54.9444	2.1035	3.5952e-12	3.4591e-10
c74345_g1	508.371	193.649	1.3924	3.6049e-12	3.4644e-10
c64285_g2	138.055	475.477	-1.7841	3.6141e-12	3.4711e-10
c71943_g5	1240.09	538.629	1.2031	3.6682e-12	3.5207e-10
c74291_g4	34.3808	146.889	-2.0951	3.6715e-12	3.5216e-10
c68151_g1	3301.82	1503.54	1.1349	3.691e-12	3.538e-10
c70620_g2	84.2897	266.786	-1.6623	3.7047e-12	3.5489e-10
c68757_g2	189.746	496.922	-1.3889	3.8256e-12	3.6623e-10
c32752_g1	18.3236	145.391	-2.9882	3.906e-12	3.7369e-10
c69049_g3	722.713	285.756	1.3386	3.9776e-12	3.8029e-10
c60297_g1	76.4152	246.647	-1.6905	3.9898e-12	3.8121e-10
c69512_g3	1275.12	551.006	1.2105	4.0081e-12	3.8271e-10
c69328_g2	939.023	243.265	1.9486	4.0275e-12	3.8432e-10
c56876_g1	65.226	520.111	-2.9953	4.0467e-12	3.859e-10
c69402_g1	1275.84	430.838	1.5662	4.115e-12	3.9216e-10
c74260_g2	1048.91	448.744	1.2249	4.1202e-12	3.9241e-10
c67332_g3	17.5135	100.576	-2.5217	4.14e-12	3.9403e-10
c72992_g3	264.139	660.041	-1.3213	4.1933e-12	3.9885e-10
c71514_g1	13.1181	87.1323	-2.7316	4.1976e-12	3.9901e-10
c57400_g1	1503.04	3283.94	-1.1275	4.2387e-12	4.0265e-10
c74432_g2	1025.53	297.512	1.7853	4.3136e-12	4.0951e-10
c74676_g2	254.788	918.68	-1.8503	4.3196e-12	4.0982e-10
c67700_g4	471.203	1092.23	-1.2129	4.6141e-12	4.3747e-10
c27585_g1	90.1235	276.361	-1.6166	4.6393e-12	4.3958e-10
c58008_g1	29.9743	0	Inf	4.7326e-12	4.4814e-10
c72538_g2	499.723	1158.28	-1.2128	4.7621e-12	4.5064e-10
c66278_g1	1563.88	691.566	1.1772	4.7948e-12	4.5345e-10
c65828_g1	5176.55	1405.94	1.8805	4.9362e-12	4.6652e-10
c75333_g1	1176.53	510.689	1.204	4.9499e-12	4.6752e-10
c57529_g1	0.70676	38.6579	-5.7734	5.0854e-12	4.8001e-10
c74954_g3	892.854	193.164	2.2086	5.304e-12	5.0033e-10
c76254_g5	1936.43	867.067	1.1592	5.4114e-12	5.1013e-10
c68952_g1	1324.63	579.466	1.1928	5.4733e-12	5.1564e-10
c75306_g1	70.6284	232.556	-1.7193	5.4817e-12	5.161e-10
c70088_g1	929.941	395.62	1.233	5.5454e-12	5.2177e-10
c60186_g1	10.9382	79.3836	-2.8595	5.5536e-12	5.2221e-10
c56693_g2	54.6235	205.266	-1.9099	5.6705e-12	5.3286e-10
c75470_g2	411.228	972.512	-1.2418	5.6766e-12	5.331e-10
c32231_g1	29.8324	132.916	-2.1556	5.7103e-12	5.3592e-10
c66026_g1	247.754	617.357	-1.3172	5.8628e-12	5.4989e-10
c74713_g2	599.809	238.873	1.3283	5.9423e-12	5.5699e-10
c48105_g1	575.416	198.794	1.5333	5.9506e-12	5.5742e-10
c51711_g1	959.391	2374.11	-1.3072	6.0025e-12	5.6193e-10
c57498_g2	614.66	248.056	1.3091	6.0081e-12	5.6209e-10
c75633_g2	1090.58	3761.78	-1.7863	6.0174e-12	5.626e-10
c72656_g1	9222.61	19558	-1.0845	6.0967e-12	5.6966e-10
c72629_g1	182.68	480.635	-1.3956	6.1525e-12	5.7451e-10
c69669_g2	2751.18	5903.31	-1.1015	6.1587e-12	5.7473e-10
c71330_g5	219.084	558.801	-1.3508	6.2304e-12	5.8105e-10
c57537_g2	250.388	626.84	-1.3239	6.2488e-12	5.8241e-10
c66427_g1	178.368	1254.91	-2.8147	6.2742e-12	5.844e-10
c11153_g1	26.3101	144.498	-2.4574	6.321e-12	5.8803e-10
c57706_g1	388.253	972.281	-1.3244	6.3198e-12	5.8803e-10
c51397_g3	14.0613	89.4722	-2.6697	6.3561e-12	5.9092e-10
c67257_g1	129.34	361.282	-1.482	6.4885e-12	6.0285e-10
c77484_g2	389.018	142.188	1.452	6.5383e-12	6.071e-10
c5446_g1	46.1557	173.013	-1.9063	6.5564e-12	6.0827e-10
c70603_g4	3799.96	1015.98	1.9031	6.5592e-12	6.0827e-10
c66594_g3	1.08452	40.5588	-5.2249	6.5704e-12	6.0893e-10
c77182_g1	177.331	49.3252	1.846	6.5757e-12	6.0904e-10
c61840_g1	1486.17	661.955	1.1668	6.6549e-12	6.1599e-10
c69454_g4	146.249	35.263	2.0522	6.7017e-12	6.1993e-10
c69244_g5	35.8393	148.452	-2.0504	6.7083e-12	6.2016e-10
c64554_g3	3998.22	8469.37	-1.0829	6.7278e-12	6.2158e-10
c63560_g1	257.003	640.454	-1.3173	6.7361e-12	6.2195e-10
c62803_g1	820.147	1832.62	-1.1599	6.7802e-12	6.2563e-10
c65761_g1	137.205	376.844	-1.4576	6.8029e-12	6.2716e-10
c67946_g4	283.148	95.6681	1.5654	6.8051e-12	6.2716e-10
c71545_g1	1349.16	2930.18	-1.1189	6.8955e-12	6.3509e-10
c77733_g3	2426.57	1106.9	1.1324	6.998e-12	6.4413e-10
c77661_g1	3896.12	1806.05	1.1092	7.0116e-12	6.4498e-10
c67270_g1	3494.86	7468.4	-1.0956	7.0295e-12	6.4622e-10
c67522_g1	345.445	824.143	-1.2544	7.2349e-12	6.647e-10
c77892_g1	658.391	266.769	1.3034	7.3105e-12	6.7123e-10
c71556_g1	1338.76	592.062	1.1771	7.3559e-12	6.7498e-10
c66743_g2	1682.06	753.828	1.1579	7.3719e-12	6.7602e-10
c44125_g1	954.907	2102.19	-1.1385	7.3968e-12	6.7788e-10
c64942_g1	326.222	842.538	-1.3689	7.4315e-12	6.8064e-10
c74424_g3	180.702	475.267	-1.3951	7.4457e-12	6.8153e-10
c68931_g8	166.792	43.6763	1.9331	7.4632e-12	6.8271e-10
c51339_g1	3.94957	54.703	-3.7919	7.5302e-12	6.8841e-10
c61931_g1	1192.36	525.751	1.1814	7.5607e-12	6.9077e-10
c75897_g8	61.2188	209.553	-1.7753	7.8916e-12	7.2056e-10
c72320_g3	74.7828	243.972	-1.7059	7.9848e-12	7.2862e-10
c75470_g4	186.747	52.5771	1.8286	8.038e-12	7.3303e-10
c69602_g1	4545.74	2114.81	1.104	8.1178e-12	7.3985e-10
c71612_g1	278.523	684.764	-1.2978	8.1799e-12	7.4505e-10
c69562_g2	3342.42	1555.8	1.1032	8.3222e-12	7.5755e-10
c68279_g3	539.03	213.059	1.3391	8.452e-12	7.6889e-10
c75023_g4	65.3449	284.996	-2.1248	8.5513e-12	7.7744e-10
c63402_g1	349.455	832.853	-1.253	8.7482e-12	7.9486e-10
c70966_g1	208.942	532.912	-1.3508	8.7705e-12	7.9639e-10
c71098_g5	36.6607	191.3	-2.3835	8.7829e-12	7.9703e-10
c41394_g1	311.889	750.254	-1.2663	8.819e-12	7.9982e-10
c64121_g1	59.2442	204.292	-1.7859	8.8754e-12	8.0445e-10
c70099_g2	1843.18	434.602	2.0844	8.9028e-12	8.0643e-10
c66461_g1	1033.01	2256.67	-1.1273	8.9425e-12	8.0953e-10
c63890_g1	4092.09	983.741	2.0565	9.1394e-12	8.2685e-10
c71567_g3	175.394	21.496	3.0285	9.1699e-12	8.2911e-10
c73165_g9	396.8	148.048	1.4224	9.1969e-12	8.3104e-10
c67291_g1	970.535	2130.41	-1.1343	9.4595e-12	8.5425e-10
c74600_g2	90.2347	275.678	-1.6112	9.5368e-12	8.607e-10
c68637_g3	1038.75	449.173	1.2095	9.5634e-12	8.6258e-10
c73539_g1	1288.6	567.655	1.1827	9.6192e-12	8.6708e-10
c76855_g1	299.538	892.167	-1.5746	9.8796e-12	8.9002e-10
c62897_g2	67.5346	221.865	-1.716	9.974e-12	8.9797e-10
c72201_g4	2904.13	1347.34	1.108	1.0047e-11	9.0398e-10
c74496_g3	60.231	205.964	-1.7738	1.0053e-11	9.0398e-10
c76748_g1	1217.56	508.306	1.2602	1.0376e-11	9.3245e-10
c69266_g3	439.737	170.073	1.3705	1.0383e-11	9.3251e-10
c71778_g4	157.944	465.455	-1.5592	1.0437e-11	9.3681e-10
c73916_g2	7629.58	3608.37	1.0803	1.0639e-11	9.544e-10
c27348_g1	435.904	1012.16	-1.2154	1.0744e-11	9.6323e-10
c76235_g3	27.2858	125.611	-2.2027	1.076e-11	9.6409e-10
c57171_g2	67.5537	221.332	-1.7121	1.0808e-11	9.6777e-10
c72565_g1	107.719	310.504	-1.5273	1.1057e-11	9.8905e-10
c74994_g1	2315.73	986.349	1.2313	1.1059e-11	9.8905e-10
c75700_g1	191.005	54.7675	1.8022	1.1153e-11	9.9684e-10
c59309_g1	1969.99	4200.01	-1.0922	1.125e-11	1.0049e-09
c72485_g1	125.175	617.927	-2.3035	1.1308e-11	1.0095e-09
c70817_g1	633.315	1416.02	-1.1608	1.1373e-11	1.0147e-09
c75095_g2	133.745	10.3467	3.6922	1.1537e-11	1.0287e-09
c74918_g1	183.624	473.889	-1.3678	1.1625e-11	1.0359e-09
c71712_g1	301.366	724.534	-1.2655	1.1827e-11	1.0533e-09
c68337_g4	57.2927	197.909	-1.7884	1.1841e-11	1.0539e-09
c67159_g1	439.421	1014.42	-1.207	1.1854e-11	1.0544e-09
c70207_g3	12338.1	5886.53	1.0676	1.1907e-11	1.0585e-09
c71774_g4	328.908	780.95	-1.2475	1.1996e-11	1.0658e-09
c71818_g1	1200.57	2608.68	-1.1196	1.2056e-11	1.0705e-09
c52654_g1	14.007	97.6865	-2.802	1.2078e-11	1.0718e-09
c77863_g3	4348.23	9125.54	-1.0695	1.2122e-11	1.075e-09
c76865_g1	1609.47	723.649	1.1532	1.2158e-11	1.0776e-09
c69221_g1	279.032	678.53	-1.282	1.2176e-11	1.0786e-09
c64479_g1	504.27	1149.08	-1.1882	1.2198e-11	1.0799e-09
c61315_g1	1630.21	325.732	2.3233	1.2377e-11	1.0944e-09
c76283_g3	315.329	109.456	1.5265	1.2376e-11	1.0944e-09
c76429_g1	317.779	112.053	1.5038	1.255e-11	1.109e-09
c67301_g1	19.3267	103.895	-2.4265	1.2783e-11	1.1289e-09
c73508_g2	2652.91	1230.69	1.1081	1.3123e-11	1.1582e-09
c67573_g2	98.4165	291.679	-1.5674	1.3164e-11	1.1612e-09
c62672_g1	24.7085	120.659	-2.2879	1.3328e-11	1.175e-09
c72873_g2	2802.16	957.145	1.5497	1.3343e-11	1.1756e-09
c72429_g1	4196.46	1973.13	1.0887	1.3364e-11	1.1767e-09
c71584_g5	56.9995	196.799	-1.7877	1.3602e-11	1.1969e-09
c60545_g1	64.5961	215.006	-1.7349	1.3654e-11	1.2008e-09
c64714_g1	7413.2	3491.63	1.0862	1.3741e-11	1.2073e-09
c75624_g1	1579.9	3378.29	-1.0965	1.3744e-11	1.2073e-09
c69107_g1	95.3452	17.2681	2.4651	1.388e-11	1.2185e-09
c39788_g1	101.518	330.166	-1.7015	1.4007e-11	1.229e-09
c64614_g1	168.778	46.2473	1.8677	1.4343e-11	1.2577e-09
c73061_g1	1164.68	513.655	1.1811	1.4379e-11	1.2601e-09
c59011_g1	295.776	103.459	1.5154	1.4513e-11	1.2711e-09
c65944_g1	658.613	271.148	1.2804	1.4536e-11	1.2724e-09
c70275_g1	992.887	2158.92	-1.1206	1.4615e-11	1.2785e-09
c68364_g2	1010.91	2186.49	-1.113	1.4634e-11	1.2794e-09
c65640_g3	204.937	720.715	-1.8143	1.4684e-11	1.2831e-09
c65979_g1	2104.67	785.225	1.4224	1.4838e-11	1.2957e-09
c76160_g4	2636.74	5594.41	-1.0852	1.5449e-11	1.3483e-09
c65161_g3	337.708	1364.06	-2.0141	1.5656e-11	1.3656e-09
c23712_g1	30.8572	133.569	-2.1139	1.5666e-11	1.3657e-09
c69951_g1	2476.35	1148.93	1.1079	1.5818e-11	1.378e-09
c65842_g2	24.7091	115.451	-2.2242	1.5903e-11	1.3847e-09
c75235_g6	264.765	646.622	-1.2882	1.5942e-11	1.3872e-09
c65283_g2	71.5638	228.148	-1.6727	1.6054e-11	1.3961e-09
c63998_g2	154.027	39.4264	1.9659	1.6212e-11	1.4091e-09
c77022_g1	2175.74	4617.61	-1.0856	1.6471e-11	1.4308e-09
c50728_g2	17.5131	97.707	-2.48	1.6533e-11	1.4353e-09
c75992_g1	588.55	155.373	1.9214	1.6732e-11	1.4517e-09
c77309_g2	2186.62	1007.54	1.1179	1.6964e-11	1.471e-09
c76891_g1	5011.52	2381.34	1.0735	1.7035e-11	1.4763e-09
c65922_g1	480.763	1092.42	-1.1841	1.7171e-11	1.4863e-09
c69578_g9	44.2229	164.782	-1.8977	1.7163e-11	1.4863e-09
c46788_g1	408.986	1665.66	-2.026	1.7472e-11	1.5109e-09
c73810_g1	2000.03	4243.54	-1.0852	1.7475e-11	1.5109e-09
c72992_g4	45.5196	167.297	-1.8778	1.7513e-11	1.5133e-09
c64852_g2	97.0891	286.572	-1.5615	1.756e-11	1.5165e-09
c30356_g1	283.467	62.0398	2.1919	1.7882e-11	1.5434e-09
c72626_g1	2247.66	1043.33	1.1072	1.8355e-11	1.5833e-09
c67944_g3	407.024	155.709	1.3863	1.8521e-11	1.5966e-09
c64323_g1	30.0207	130.618	-2.1213	1.8837e-11	1.6224e-09
c74912_g4	1550.03	701.254	1.1443	1.8841e-11	1.6224e-09
c77311_g2	365.87	134.732	1.4412	1.9123e-11	1.6457e-09
c69075_g1	1103.39	485.88	1.1833	1.9363e-11	1.6654e-09
c67544_g1	7245.77	3205.4	1.1766	1.94e-11	1.6676e-09
c68625_g1	512.514	202.39	1.3405	1.9557e-11	1.6801e-09
c69633_g5	92.9525	275.227	-1.5661	1.9797e-11	1.6988e-09
c72939_g1	409.662	948.835	-1.2117	1.9788e-11	1.6988e-09
c59838_g3	66.8476	217.733	-1.7036	1.9923e-11	1.7086e-09
c68749_g1	1867.34	859.251	1.1198	1.9961e-11	1.7108e-09
c58853_g1	166.397	436.276	-1.3906	2.0028e-11	1.7156e-09
c74891_g6	1835.45	4137.5	-1.1726	2.0056e-11	1.717e-09
c58394_g1	998.215	435.475	1.1968	2.026e-11	1.7335e-09
c70232_g2	982.619	432.524	1.1839	2.0297e-11	1.7356e-09
c72269_g5	20.1748	104.395	-2.3714	2.1341e-11	1.8238e-09
c70669_g6	60.9497	6.38566	3.2547	2.1445e-11	1.8317e-09
c59676_g1	10856.2	3591.18	1.596	2.1509e-11	1.835e-09
c64082_g1	416.741	958.899	-1.2022	2.1498e-11	1.835e-09
c65161_g1	473.579	1074.56	-1.1821	2.1675e-11	1.8481e-09
c57135_g1	500.156	1135.38	-1.1827	2.1791e-11	1.8569e-09
c63141_g1	48.1207	173.825	-1.8529	2.1958e-11	1.8702e-09
c55946_g4	159.332	559.841	-1.813	2.1987e-11	1.8715e-09
c77482_g1	2475.67	1148.05	1.1086	2.2e-11	1.8716e-09
c71992_g2	623.752	1389.33	-1.1553	2.2226e-11	1.8897e-09
c70653_g1	5013.04	1941.08	1.3688	2.2363e-11	1.9002e-09
c72252_g1	3784.01	1385.86	1.4491	2.241e-11	1.9031e-09
c68215_g1	2071.34	960.679	1.1084	2.2487e-11	1.9086e-09
c75573_g3	76.7532	10.8747	2.8193	2.2617e-11	1.9185e-09
c52816_g2	100.747	291.874	-1.5346	2.272e-11	1.9261e-09
c9281_g1	16.6307	93.7466	-2.4949	2.2768e-11	1.9291e-09
c64496_g1	72.0329	227.951	-1.662	2.2963e-11	1.9445e-09
c69319_g2	1699.56	774.889	1.1331	2.3157e-11	1.9599e-09
c66606_g5	21.1229	145.196	-2.7811	2.3298e-11	1.9707e-09
c65812_g1	619.319	238.416	1.3772	2.3581e-11	1.9923e-09
c70872_g9	40.3219	154.462	-1.9376	2.358e-11	1.9923e-09
c73731_g7	2857.58	341.076	3.0666	2.3724e-11	2.0032e-09
c64624_g1	193.904	780.702	-2.0094	2.3755e-11	2.0048e-09
c69140_g2	534.316	2507.38	-2.2304	2.3832e-11	2.0101e-09
c75663_g4	194.488	57.6853	1.7534	2.455e-11	2.0695e-09
c74168_g2	474.294	75.3497	2.6541	2.457e-11	2.07e-09
c74786_g7	399.667	1036.49	-1.3748	2.4587e-11	2.0703e-09
c54082_g3	29.8871	128.748	-2.107	2.4618e-11	2.0717e-09
c76476_g2	99.8479	289.663	-1.5366	2.467e-11	2.0748e-09
c60982_g1	1340.37	606.153	1.1449	2.4726e-11	2.0784e-09
c54759_g1	28.3868	125.618	-2.1458	2.4916e-11	2.0932e-09
c76499_g6	77.498	240.21	-1.6321	2.5019e-11	2.1006e-09
c66070_g2	320.575	115.329	1.4749	2.5034e-11	2.1007e-09
c77217_g2	223.248	553.874	-1.3109	2.5118e-11	2.1066e-09
c60358_g1	530.694	1194.3	-1.1702	2.5265e-11	2.1176e-09
c62615_g1	232.105	573.166	-1.3042	2.531e-11	2.1203e-09
c55310_g2	432.897	985.919	-1.1874	2.5491e-11	2.1342e-09
c64728_g1	351.219	818.135	-1.22	2.5627e-11	2.1443e-09
c71250_g1	611.623	219.437	1.4788	2.6019e-11	2.1759e-09
c76869_g4	362.238	841.17	-1.2155	2.6853e-11	2.2445e-09
c53822_g1	6.91235	63.3845	-3.1969	2.7063e-11	2.2607e-09
c75265_g1	4168.44	1991.44	1.0657	2.757e-11	2.3018e-09
c75675_g2	598.456	238.136	1.3295	2.7607e-11	2.3036e-09
c64399_g1	184.21	751.487	-2.0284	2.7634e-11	2.3046e-09
c76846_g1	7709.82	3699.77	1.0593	2.8042e-11	2.3372e-09
c48323_g1	171.06	441.776	-1.3688	2.8081e-11	2.3392e-09
c65285_g2	379.599	142.62	1.4123	2.822e-11	2.3495e-09
c69559_g3	1755.36	808.78	1.1179	2.8266e-11	2.3519e-09
c69628_g1	9934.29	4774.06	1.0572	2.8314e-11	2.3546e-09
c60638_g1	482.596	1144.9	-1.2463	2.8418e-11	2.362e-09
c69074_g2	100.804	290.216	-1.5256	2.8546e-11	2.3712e-09
c56403_g1	3.16699	49.4886	-3.9659	2.873e-11	2.3852e-09
c73181_g1	611.174	219.171	1.4795	2.8759e-11	2.3863e-09
c76104_g1	135.476	363.58	-1.4242	2.8934e-11	2.3992e-09
c77139_g2	559.843	229.467	1.2867	2.8947e-11	2.3992e-09
c75737_g2	197.402	493.905	-1.3231	2.9609e-11	2.4527e-09
c70192_g2	355.359	821.489	-1.209	3.0121e-11	2.4937e-09
c55983_g1	46.145	298.642	-2.6942	3.0208e-11	2.4981e-09
c68904_g2	1189.62	2538.82	-1.0937	3.02e-11	2.4981e-09
c137313_g1	27.658	123.139	-2.1545	3.0295e-11	2.5025e-09
c67448_g3	85.2214	257.157	-1.5934	3.0291e-11	2.5025e-09
c72816_g3	8504.8	1221.26	2.7999	3.0463e-11	2.515e-09
c60836_g1	144.8	384.309	-1.4082	3.0641e-11	2.5269e-09
c75130_g1	975.257	428.426	1.1867	3.0635e-11	2.5269e-09
c57482_g1	65.9768	213.141	-1.6918	3.0892e-11	2.5461e-09
c73555_g1	412.761	948	-1.1996	3.1408e-11	2.5872e-09
c70466_g2	175.415	636.694	-1.8598	3.1481e-11	2.5918e-09
c68280_g1	50.1319	3.77491	3.7312	3.1598e-11	2.6e-09
c76678_g2	9189.81	4435.27	1.051	3.2145e-11	2.6435e-09
c66014_g2	99.0251	286.759	-1.534	3.2396e-11	2.6627e-09
c75918_g1	292.696	696.349	-1.2504	3.3095e-11	2.7171e-09
c77448_g3	32.6387	134.245	-2.0402	3.3087e-11	2.7171e-09
c70403_g1	558.211	220.393	1.3407	3.3576e-11	2.7551e-09
c76160_g1	8173.79	2095.2	1.9639	3.3821e-11	2.7737e-09
c66881_g1	263.109	58.3464	2.1729	3.3969e-11	2.7842e-09
c70170_g1	1932.04	900.289	1.1017	3.3988e-11	2.7843e-09
c76468_g1	966.002	423.326	1.1903	3.4094e-11	2.7914e-09
c67710_g2	558.417	142.922	1.9661	3.4198e-11	2.7984e-09
c76461_g1	8865.78	3235.16	1.4544	3.4456e-11	2.8179e-09
c64791_g1	576.314	236.221	1.2867	3.4703e-11	2.8366e-09
c66264_g2	2027.65	943.989	1.103	3.4878e-11	2.8493e-09
c123825_g1	46.8412	169.311	-1.8538	3.4947e-11	2.8518e-09
c76858_g2	6068.96	12497.5	-1.0421	3.4935e-11	2.8518e-09
c65184_g1	223.829	550.146	-1.2974	3.5688e-11	2.9107e-09
c69603_g2	265.759	90.0495	1.5613	3.7145e-11	3.0278e-09
c43867_g1	13.2624	83.3023	-2.651	3.7199e-11	3.0305e-09
c72177_g1	132.18	32.2892	2.0334	3.7742e-11	3.0731e-09
c65321_g1	300.756	708.368	-1.2359	3.7825e-11	3.0765e-09
c66209_g5	2245.77	4714.31	-1.0698	3.7824e-11	3.0765e-09
c74023_g1	189.197	56.9068	1.7332	3.8584e-11	3.1365e-09
c60478_g1	80.8642	244.248	-1.5948	3.8832e-11	3.1549e-09
c70130_g6	172.196	49.7895	1.7901	3.8869e-11	3.155e-09
c74449_g2	1069.8	2291.85	-1.0992	3.8875e-11	3.155e-09
c62672_g4	77.3127	234.62	-1.6016	3.9846e-11	3.232e-09
c73765_g2	1158.59	519.163	1.1581	4.0141e-11	3.2542e-09
c64350_g1	93.7546	17.3954	2.4302	4.0177e-11	3.2553e-09
c63936_g1	208.99	54.5255	1.9384	4.0453e-11	3.2759e-09
c75503_g3	36.3574	143.605	-1.9818	4.06e-11	3.286e-09
c56851_g2	82.5595	13.8492	2.5756	4.0901e-11	3.3085e-09
c73699_g1	2056.23	956.449	1.1042	4.0925e-11	3.3087e-09
c67183_g6	3907.21	1870.53	1.0627	4.1109e-11	3.3217e-09
c65018_g5	40.0043	152.622	-1.9317	4.1203e-11	3.3275e-09
c71725_g6	3.52843	49.7682	-3.8181	4.1332e-11	3.3361e-09
c67818_g2	6.71153	99.2986	-3.8871	4.2374e-11	3.4184e-09
c71462_g1	1103.06	453.208	1.2833	4.2718e-11	3.4442e-09
c75852_g1	4235.74	2028.75	1.062	4.2934e-11	3.4597e-09
c61790_g1	254.64	77.6546	1.7133	4.2984e-11	3.46e-09
c63430_g2	302.739	711.153	-1.2321	4.2962e-11	3.46e-09
c63444_g1	220.433	541.525	-1.2967	4.3274e-11	3.4815e-09
c68766_g1	888.425	385.265	1.2054	4.4603e-11	3.5865e-09
c74160_g4	14.7956	86.6992	-2.5509	4.4635e-11	3.587e-09
c70644_g1	976.427	387.474	1.3334	4.6253e-11	3.715e-09
c72703_g1	4079.85	1959.22	1.0582	4.6629e-11	3.7432e-09
c59048_g1	73.4254	225.907	-1.6214	4.6958e-11	3.7677e-09
c76005_g1	17275.9	4547.41	1.9256	4.7458e-11	3.8056e-09
c70280_g3	7932.38	2693.2	1.5584	4.8559e-11	3.8919e-09
c60944_g1	681.189	284.411	1.2601	4.8851e-11	3.9132e-09
c71742_g1	73.0558	10.7954	2.7586	4.925e-11	3.943e-09
c72374_g2	1463.23	3084.96	-1.0761	4.9971e-11	3.9985e-09
c64737_g7	740.309	317.972	1.2192	5.1578e-11	4.1249e-09
c69841_g2	449.636	1009.29	-1.1665	5.1615e-11	4.1257e-09
c72061_g1	84.7122	14.2469	2.5719	5.1823e-11	4.14e-09
c44537_g2	68.5085	386.359	-2.4956	5.2466e-11	4.1892e-09
c76776_g3	867.222	382.012	1.1828	5.2884e-11	4.2202e-09
c61950_g1	1872.84	580.664	1.6895	5.3022e-11	4.229e-09
c59588_g1	33.2272	0.571118	5.8624	5.3577e-11	4.2663e-09
c70598_g2	765.079	332.513	1.2022	5.3543e-11	4.2663e-09
c76577_g1	1948.53	909.534	1.0992	5.3574e-11	4.2663e-09
c75865_g4	133.544	30.3303	2.1385	5.3755e-11	4.2782e-09
c57508_g1	1735.91	808.056	1.1032	5.3961e-11	4.2923e-09
c61992_g1	2070.09	979.524	1.0795	5.4082e-11	4.2997e-09
c75165_g3	2424.11	5099.93	-1.073	5.4356e-11	4.3191e-09
c48899_g1	117.068	321.826	-1.4589	5.4493e-11	4.3277e-09
c66603_g2	156.099	402.786	-1.3676	5.4718e-11	4.3432e-09
c53626_g3	67.6459	213.266	-1.6566	5.4828e-11	4.3496e-09
c71553_g4	684.531	1487.78	-1.12	5.5843e-11	4.4277e-09
c73820_g1	158.726	43.8114	1.8572	5.7226e-11	4.535e-09
c77007_g4	43.8949	2.49326	4.138	5.762e-11	4.5637e-09
c66677_g2	735.457	318.1	1.2092	5.8434e-11	4.6258e-09
c71210_g1	19.9053	100.462	-2.3354	5.8696e-11	4.644e-09
c76221_g1	1678.81	779.991	1.1059	5.9343e-11	4.6927e-09
c69167_g1	30.2983	196.566	-2.6977	6.0068e-11	4.7475e-09
c69653_g4	45.643	162.946	-1.8359	6.0247e-11	4.7592e-09
c76777_g4	253.963	603.894	-1.2497	6.0462e-11	4.7736e-09
c75661_g2	3051.12	6267.56	-1.0386	6.0778e-11	4.796e-09
c67110_g1	233.664	65.5933	1.8328	6.1068e-11	4.8162e-09
c75741_g2	1528.92	414.111	1.8844	6.1371e-11	4.8376e-09
c62642_g1	844.118	290.899	1.5369	6.1487e-11	4.8442e-09
c77663_g2	21132.9	7223.87	1.5486	6.169e-11	4.8576e-09
c74483_g6	1.43521	39.1688	-4.7704	6.1843e-11	4.867e-09
c75033_g1	632.964	1384.5	-1.1292	6.4105e-11	5.0424e-09
c56262_g1	16.603	90.7784	-2.4509	6.4562e-11	5.0757e-09
c75226_g4	797.497	347.867	1.1969	6.53e-11	5.131e-09
c64233_g2	12.9064	81.605	-2.6606	6.5763e-11	5.1618e-09
c73440_g3	1176.94	133.284	3.1425	6.5733e-11	5.1618e-09
c65053_g1	1046.55	470.33	1.1539	6.7105e-11	5.2644e-09
c55841_g1	60.1444	245.801	-2.031	6.7529e-11	5.292e-09
c74671_g1	199.496	46.1808	2.111	6.7517e-11	5.292e-09
c74118_g2	1918.14	902.03	1.0885	6.7665e-11	5.2999e-09
c66540_g4	96.4976	19.4811	2.3084	7.0424e-11	5.5131e-09
c74775_g1	760.782	332.544	1.1939	7.0513e-11	5.5171e-09
c50020_g1	73.1498	226.085	-1.6279	7.1325e-11	5.5754e-09
c75288_g2	3002.58	1429.25	1.0709	7.1333e-11	5.5754e-09
c73535_g2	172.389	50.9027	1.7599	7.1915e-11	5.618e-09
c64852_g1	94.6003	430.003	-2.1844	7.2683e-11	5.6749e-09
c60411_g2	132.308	446.172	-1.7537	7.4793e-11	5.8366e-09
c74127_g4	50.9293	4.37503	3.5411	7.5302e-11	5.8733e-09
c62389_g1	1571.96	733.531	1.0996	7.5686e-11	5.9001e-09
c76042_g4	19012.7	9300.71	1.0315	7.8573e-11	6.122e-09
c47876_g1	8.0731	106.512	-3.7217	7.9148e-11	6.1635e-09
c71406_g3	256.218	88.0015	1.5418	7.9293e-11	6.1716e-09
c71974_g1	421.578	166.8	1.3377	8.0126e-11	6.2331e-09
c76136_g2	149.957	425.022	-1.503	8.0744e-11	6.2779e-09
c61987_g1	54.9817	185.185	-1.7519	8.1003e-11	6.2947e-09
c65158_g1	530.408	1169.56	-1.1408	8.1192e-11	6.3061e-09
c71495_g2	2700.61	5544.8	-1.0378	8.1797e-11	6.3497e-09
c70177_g2	270.874	645.497	-1.2528	8.2285e-11	6.3843e-09
c72368_g3	1768.43	3660.16	-1.0494	8.3072e-11	6.442e-09
c70094_g2	1566.43	729.483	1.1025	8.3675e-11	6.4853e-09
c59086_g2	94.1557	269.512	-1.5172	8.3883e-11	6.4981e-09
c67625_g3	193.686	479.735	-1.3085	8.4221e-11	6.5208e-09
c63021_g1	149.899	389.067	-1.376	8.4465e-11	6.5363e-09
c72745_g1	2479.15	1184.96	1.065	8.5493e-11	6.6124e-09
c75874_g4	2101.43	906.721	1.2126	8.5814e-11	6.6338e-09
c66683_g1	197.292	484.442	-1.296	8.6116e-11	6.6537e-09
c68791_g3	50.2167	260.789	-2.3766	8.6321e-11	6.6661e-09
c66903_g5	966.534	2048.21	-1.0835	8.7622e-11	6.763e-09
c54866_g1	1412.8	655.821	1.1072	8.8733e-11	6.8451e-09
c61606_g1	5.65986	57.3052	-3.3398	8.9343e-11	6.8852e-09
c77629_g3	112.977	25.8448	2.1281	8.9346e-11	6.8852e-09
c62937_g1	4.6836	88.341	-4.2374	8.9868e-11	6.9219e-09
c61674_g1	27.5684	118.516	-2.104	9.067e-11	6.98e-09
c46054_g1	7.89336	77.5904	-3.2972	9.3845e-11	7.2207e-09
c76209_g1	405.782	1192.57	-1.5553	9.3993e-11	7.2283e-09
c67021_g5	2013.71	956.596	1.0739	9.4351e-11	7.2521e-09
c77148_g1	2436.56	1039.06	1.2296	9.4802e-11	7.283e-09
c69762_g1	1429.23	664.794	1.1043	9.6086e-11	7.3778e-09
c65522_g1	383.418	148.927	1.3643	9.7658e-11	7.4934e-09
c74275_g4	1151.24	439.261	1.39	9.7693e-11	7.4934e-09
c76937_g8	6951.9	3418.33	1.0241	9.8075e-11	7.5188e-09
c20578_g1	426.125	171.674	1.3116	9.9868e-11	7.6523e-09
c67714_g1	51.5389	183.771	-1.8342	1.0001e-10	7.6596e-09
c43209_g1	2719.25	1302.86	1.0615	1.0015e-10	7.6657e-09
c23227_g1	177.959	444.565	-1.3209	1.012e-10	7.7423e-09
c60290_g1	147.235	383.3	-1.3803	1.0336e-10	7.9037e-09
c38617_g1	15.2002	85.7488	-2.496	1.0661e-10	8.1482e-09
c72363_g2	1418.83	567.054	1.3231	1.0764e-10	8.2224e-09
c65330_g1	98.6319	347.739	-1.8179	1.0772e-10	8.2242e-09
c70676_g4	486.5	1072.7	-1.1407	1.0986e-10	8.3836e-09
c76502_g3	1297.12	602.444	1.1064	1.1111e-10	8.4744e-09
c77025_g1	2020.86	964.223	1.0675	1.1144e-10	8.4948e-09
c56665_g1	149.186	381.542	-1.3547	1.1183e-10	8.5206e-09
c75057_g4	88.6494	255.394	-1.5265	1.1478e-10	8.741e-09
c67667_g1	115.996	313.08	-1.4325	1.151e-10	8.7603e-09
c73226_g2	2321.98	4748.63	-1.0322	1.154e-10	8.7792e-09
c52888_g2	190.366	59.4008	1.6802	1.1565e-10	8.7937e-09
c16609_g1	45.56	451.033	-3.3074	1.1658e-10	8.8594e-09
c66726_g1	19.4032	118.965	-2.6162	1.1726e-10	8.9031e-09
c73998_g2	1339.88	616.015	1.1211	1.1727e-10	8.9031e-09
c123901_g1	0	28.4081	#NAME?	1.1919e-10	9.0443e-09
c72767_g3	6113.41	2996.45	1.0287	1.1941e-10	9.0564e-09
c72446_g3	351.053	793.744	-1.177	1.2015e-10	9.1075e-09
c60536_g1	197.089	62.0434	1.6675	1.2067e-10	9.1423e-09
c67862_g1	1190.09	2484.6	-1.0619	1.2107e-10	9.1679e-09
c73891_g3	1465.62	478.997	1.6134	1.2197e-10	9.2309e-09
c76800_g3	2592.1	5417.8	-1.0636	1.2203e-10	9.2309e-09
c45031_g1	257.095	632.441	-1.2986	1.222e-10	9.239e-09
c53352_g1	197.068	479.941	-1.2842	1.2268e-10	9.271e-09
c56026_g2	596.909	252.226	1.2428	1.2322e-10	9.3071e-09
c61853_g2	105.461	292.296	-1.4707	1.2439e-10	9.3903e-09
c71622_g1	3657.14	1782.01	1.0372	1.2486e-10	9.4212e-09
c66046_g1	359.73	815.706	-1.1811	1.2756e-10	9.6199e-09
c76449_g4	8731.92	4288.04	1.026	1.3336e-10	1.0053e-08
c59520_g1	85.322	254.408	-1.5762	1.3365e-10	1.0069e-08
c75364_g1	270.299	633.125	-1.2279	1.3429e-10	1.0112e-08
c71544_g1	398.752	893.577	-1.1641	1.3437e-10	1.0113e-08
c75324_g3	1351.88	629.135	1.1035	1.3518e-10	1.0169e-08
c71679_g1	401.01	893.352	-1.1556	1.3629e-10	1.0242e-08
c76648_g3	911.846	1931.46	-1.0828	1.3623e-10	1.0242e-08
c74558_g3	1243.37	2590.09	-1.0587	1.3666e-10	1.0264e-08
c71310_g2	13413.8	3787.86	1.8243	1.3725e-10	1.0303e-08
c73402_g4	441.937	977.08	-1.1446	1.374e-10	1.0309e-08
c76312_g5	4304.82	2111.06	1.028	1.3749e-10	1.0311e-08
c68827_g4	7.70609	190.75	-4.6295	1.3783e-10	1.0332e-08
c65151_g1	1293.73	222.148	2.542	1.3856e-10	1.0381e-08
c59809_g1	1167.3	2437.47	-1.0622	1.3876e-10	1.0385e-08
c75645_g4	35.7448	138.077	-1.9497	1.3871e-10	1.0385e-08
c73722_g1	6288.82	3007.91	1.064	1.4069e-10	1.0524e-08
c73744_g1	3586.93	1748.42	1.0367	1.4092e-10	1.0537e-08
c70419_g5	126.945	334.309	-1.397	1.4478e-10	1.0819e-08
c69325_g1	2379.52	1149.52	1.0496	1.4598e-10	1.0904e-08
c76935_g4	338.479	767.866	-1.1818	1.4641e-10	1.0931e-08
c67822_g3	495.534	203.365	1.2849	1.4661e-10	1.094e-08
c57521_g1	10.0793	94.8074	-3.2336	1.4686e-10	1.0953e-08
c62028_g2	185.744	453.748	-1.2886	1.4713e-10	1.0967e-08
c53582_g1	259.384	91.9491	1.4962	1.4759e-10	1.0996e-08
c76557_g1	124.104	26.2001	2.2439	1.4842e-10	1.1052e-08
c65093_g1	328.493	748.187	-1.1875	1.49e-10	1.109e-08
c75713_g3	1354.86	381.903	1.8269	1.4907e-10	1.109e-08
c62881_g1	129.49	340.355	-1.3942	1.5138e-10	1.1256e-08
c72095_g1	498.914	205.772	1.2777	1.5373e-10	1.1425e-08
c77618_g2	1336.16	621.13	1.1051	1.5493e-10	1.1508e-08
c73616_g5	61.5008	7.40335	3.0544	1.5921e-10	1.1821e-08
c58343_g1	3.27546	46.0527	-3.8135	1.596e-10	1.1843e-08
c45354_g1	40.0152	145.945	-1.8668	1.6074e-10	1.1922e-08
[truncated: 10,027 more rows]
