# Supplementary material for: Analysis and Identification of Genes Associated with the Desiccation Sensitivity of Panax notoginseng Seeds
Source: Plants (Basel). 2023 Nov 17;12(22):3881. doi: 10.3390/plants12223881 (PMC10674602; doi:10.3390/plants12223881)
Supplement: Supplementary file 1 [file plants-12-03881-s001.zip › Table S5.xlsx]

## Sheet: Sheet1
Table S5 The detial information of 28 enriched GO terms.
Description	DEG_item	Term_type
response to water	15	biological_process
virion attachment to host cell	13	biological_process
adhesion of symbiont to host cell	13	biological_process
regulation of transcription	583	biological_process
nucleic acid-templated transcription	583	biological_process
lipid modification	39	biological_process
cellular homeostasis	72	biological_process
regulation of RNA biosynthetic process	585	biological_process
cell wall modification	22	biological_process
adhesion of symbiont to host	13	biological_process
homeostatic process	99	biological_process
sodium ion transmembrane transport	17	biological_process
sodium ion export	17	biological_process
acyl-CoA metabolic process	13	biological_process
thioester metabolic process	13	biological_process
monolayer-surrounded lipid storage body	10	cellular_component
lipid particle	10	cellular_component
transcription factor complex	327	cellular_component
nucleic acid binding	265	molecular_function
transcription factor activity	265	molecular_function
pectinesterase activity	32	molecular_function
sodium ion transmembrane transporter activity	33	molecular_function
motor activity	61	molecular_function
DNA binding	758	molecular_function
oxaloacetate decarboxylase activity	17	molecular_function
sodium:amino acid symporter activity	4	molecular_function
cation:amino acid symporter activity	4	molecular_function
UDP-N-acetylmuramate dehydrogenase activity	21	molecular_function
