# Supplementary material for: Analysis and Identification of Genes Associated with the Desiccation Sensitivity of Panax notoginseng Seeds
Source: Plants (Basel). 2023 Nov 17;12(22):3881. doi: 10.3390/plants12223881 (PMC10674602; doi:10.3390/plants12223881)
Supplement: Supplementary file 1 [file plants-12-03881-s001.zip › Table S6.xlsx]

## Sheet: Sheet1
Table S6 The detail information of 310 enriched KEGG pathways.
Term	Sample number	Background number	P-value	Corrected P-value	UniGenes	KO	Entrez ID	Ensembl ID	Gene name
Transcriptional misregulation in cancer	20	132	0.000289893	0.084359	c76674_g2 c76674_g3 c72577_g2 c76674_g1 c50662_g1 c57328_g1 c77220_g4 c63460_g1 c30902_g1 c75973_g7 c72873_g2 c70433_g1 c4121_g1 c69728_g2 c68878_g2 c73841_g1 c73841_g3 c73841_g2 c73841_g4 c74213_g1	K04728 K04728 K12823 K04728 K15627 K12823 K12823 K11644 K11253 K12823 K04650 K06067 K11644 K11644 K15188 K11644 K11644 K11644 K11644 K15188	NA	NA	ATM, TEL1 ATM, TEL1 DDX5, DBP2 ATM, TEL1 ASPSCR1, ASPL DDX5, DBP2 DDX5, DBP2 SIN3A H3 DDX5, DBP2 NCOR1, N-CoR HDAC1_2 SIN3A SIN3A CCNT SIN3A SIN3A SIN3A SIN3A CCNT
Protein processing in endoplasmic reticulum	64	715	0.00116814	0.15197	c56314_g1 c73848_g1 c50825_g1 c75384_g4 c75683_g5 c56326_g1 c65016_g1 c75453_g1 c53896_g2 c37848_g1 c74208_g4 c75771_g1 c37994_g1 c60277_g1 c77270_g1 c76005_g1 c72030_g3 c47152_g2 c67256_g1 c72258_g1 c77654_g1 c73506_g6 c62852_g1 c77322_g3 c75585_g1 c57010_g1 c74036_g1 c69492_g2 c65886_g2 c61950_g1 c55155_g1 c61950_g2 c67021_g5 c76299_g1 c67889_g2 c68892_g1 c62903_g1 c74782_g3 c66778_g7 c76239_g3…	K13993 K10956 K13993 K09561 K14009 K10839 K10666 K10956 K04079 K14006 K13993 K10084 K03283 K13525 K12666 K03283 K13989 K03283 K10666 K03283 K10839 K03347 K10666 K09561 K14007 K13993 K09562 K16196 K03094 K13993 K13525 K13993 K03283 K14006 K04523 K10636 K10956 K13993 K13993 K10661 K03283 K13993 K03283 K06689 K03283 K13993 K06689 K10956 K13993 K03868 K09487 K09487 K14005 K13993 K10661 K03283 K13993 …	NA	NA	HSP20 SEC61A HSP20 STUB1, CHIP BCAP31, BAP31 RAD23, HR23 RNF5 SEC61A htpG, HSP90A SEC23 HSP20 EDEM1 HSPA1_8 VCP, CDC48 OST1, RPN1 HSPA1_8 DERL2_3 HSPA1_8 RNF5 HSPA1_8 RAD23, HR23 CUL1, CDC53 RNF5 STUB1, CHIP SEC24 HSP20 HSPBP1 EIF2AK4 SKP1, CBF3D HSP20 VCP, CDC48 HSP20 HSPA1_8 SEC23 UBQLN, DSK2 AMFR, GP78 SEC61A HSP20 HSP20 MARCH6, DOA10 HSPA1_8 HSP20 HSPA1_8 UBE2D_E, UBC4, UBC5 HSPA1_8 HSP20 UBE…
mRNA surveillance pathway	40	400	0.0015667	0.15197	c69012_g1 c63927_g3 c71558_g1 c72806_g2 c65522_g1 c75095_g3 c72806_g3 c67062_g2 c68094_g2 c60819_g1 c73456_g2 c77681_g1 c61639_g3 c69779_g2 c66149_g1 c71952_g1 c70074_g1 c74932_g3 c74046_g1 c76681_g1 c69147_g1 c52427_g1 c69312_g4 c66427_g4 c75310_g2 c75310_g3 c74290_g2 c67608_g2 c72300_g1 c75321_g3 c69183_g1 c74392_g1 c69183_g2 c74209_g5 c74932_g5 c76852_g2 c72484_g3 c72647_g1 c69571_g1 c71641_g2	K14399 K06269 K14327 K04354 K14326 K14376 K04354 K15542 K14396 K14376 K14376 K08873 K03265 K14404 K13917 K08873 K13126 K14401 K06100 K13025 K14398 K14398 K14402 K06269 K14409 K14409 K03456 K08873 K03265 K14399 K11583 K04354 K11583 K14376 K14401 K14400 K00565 K06965 K14325 K03267	NA	NA	CLP1, HERB PPP1C UPF2, RENT2 PPP2R2 UPF1, RENT1 PAP PPP2R2 PFS2 PABPN1, PABP2 PAP PAP SMG1 ETF1, ERF1 CPSF4, YTH1 RNGTT SMG1 PABPC CPSF1, CFT1 SYMPK EIF4A3, FAL1 CPSF6_7 CPSF6_7 CPSF2, CFT2 PPP1C SMG7, EST1C SMG7, EST1C PPP2R1 SMG1 ETF1, ERF1 CLP1, HERB PPP2R3 PPP2R2 PPP2R3 PAP CPSF1, CFT1 PCF11 RNMT K06965 RNPS1 ERF3, GSPT
RNA degradation	38	390	0.00302305	0.181171	c73952_g2 c77030_g3 c70248_g2 c70351_g3 c68313_g6 c77653_g1 c45827_g1 c76163_g2 c73061_g1 c70074_g1 c67888_g3 c71173_g2 c66357_g2 c66357_g5 c74832_g1 c74832_g2 c74327_g2 c61131_g1 c76176_g1 c77482_g1 c77561_g2 c66042_g1 c77352_g1 c64696_g1 c69168_g2 c69168_g1 c68179_g1 c74974_g3 c69023_g5 c72692_g4 c70554_g1 c74382_g1 c71250_g1 c67011_g4 c75336_g3 c76481_g1 c75852_g1 c65445_g1	K12617 K12619 K12611 K14442 K01148 K14442 K12604 K04077 K12604 K13126 K12600 K00962 K14442 K14442 K12619 K12619 K12598 K12581 K12607 K12604 K12604 K12586 K10643 K12603 K12602 K12602 K12606 K12591 K04077 K04043 K14442 K12599 K12606 K03681 K12617 K12619 K10643 K12581	NA	NA	PATL1, PAT1 XRN2, RAT1 DCP1B DHX36, RHAU PARN DHX36, RHAU CNOT1, NOT1 groEL, HSPD1 CNOT1, NOT1 PABPC SKI3, TTC37 pnp, PNPT1 DHX36, RHAU DHX36, RHAU XRN2, RAT1 XRN2, RAT1 MTR4, SKIV2L2 CNOT7_8, CAF1, POP2 CNOT10 CNOT1, NOT1 CNOT1, NOT1 RRP43, EXOSC8, OIP2 CNOT4, NOT4, MOT2 CNOT6, CCR4 WDR61, REC14, SKI8 WDR61, REC14, SKI8 RCD1, CNOT9, CAF40 RRP6, EXOSC10 groEL, HSPD1 dnaK DHX36, RHAU SKI2, SKIV2L …
Spliceosome	59	682	0.00352911	0.181171	c77493_g2 c76504_g1 c75742_g3 c72258_g1 c73537_g1 c68391_g2 c75808_g1 c72577_g2 c67700_g10 c74307_g1 c70043_g1 c74307_g3 c70043_g2 c48269_g1 c75933_g1 c73744_g1 c72200_g1 c77372_g3 c64503_g2 c75835_g1 c69005_g1 c75271_g2 c71035_g2 c67197_g1 c76005_g1 c47152_g2 c69614_g1 c75944_g1 c77082_g3 c72751_g2 c76681_g1 c55975_g1 c58904_g2 c67830_g1 c68148_g1 c75973_g7 c67408_g1 c67021_g5 c69460_g4 c68750_g…	K12837 K12829 K12860 K03283 K12815 K12824 K12819 K12823 K12847 K12842 K12827 K12842 K12827 K12820 K12818 K12891 K12830 K12813 K12896 K12822 K12837 K12811 K12885 K12900 K03283 K03283 K12872 K12821 K12854 K12813 K13025 K12828 K12844 K12836 K12843 K12823 K12891 K03283 K12818 K12864 K12825 K03283 K03283 K03283 K12836 K12890 K12813 K12823 K11091 K12900 K03283 K12844 K12848 K10599 K03283 K03283 K12836 …	NA	NA	U2AF2 SF3B2, SAP145, CUS1 CDC5L, CDC5, CEF1 HSPA1_8 DHX38, PRP16 TCERG1, CA150 SLU7 DDX5, DBP2 USP39, SAD1 SR140 SF3A3, SAP61, PRP9 SR140 SF3A3, SAP61, PRP9 DHX15, PRP43 DHX8, PRP22 SFRS2 SF3B3, SAP130, RSE1 DHX16 SFRS7 RBM25, S164 U2AF2 DDX46, PRP5 RBMX, HNRNPG FUSIP1 HSPA1_8 HSPA1_8 RBM22, SLT11 PRPF40, PRP40 SNRNP200, BRR2 DHX16 EIF4A3, FAL1 SF3B1, SAP155 PRPF31 U2AF1 PRPF3, PRP3 DDX5, DBP2 SF…
Ubiquitin mediated proteolysis	41	443	0.00485856	0.181171	c73958_g1 c60583_g1 c44645_g1 c67869_g2 c77130_g1 c66413_g1 c69122_g1 c70997_g3 c69227_g2 c55987_g2 c66124_g2 c76384_g3 c75384_g4 c73506_g6 c77322_g3 c76318_g3 c65886_g2 c50074_g1 c74504_g1 c77428_g1 c77428_g4 c68468_g4 c69257_g1 c69906_g4 c75721_g1 c73886_g2 c70598_g2 c74131_g2 c77250_g1 c71044_g2 c67592_g1 c75060_g3 c69831_g3 c73197_g1 c63798_g1 c76170_g1 c74129_g3 c73147_g3 c52897_g1 c22277_g1…	K03178 K03363 K10592 K10571 K10590 K10144 K10577 K10573 K10592 K10143 K04506 K04506 K09561 K03347 K09561 K03350 K03094 K10592 K10590 K10592 K10592 K06689 K10144 K03178 K06689 K10599 K03178 K10143 K10590 K10588 K10579 K10591 K03868 K03348 K06688 K10684 K10576 K03355 K10592 K10592 K03875	NA	NA	UBE1, UBA1 CDC20 HUWE1, MULE, ARF-BP1 DET1 TRIP12 RCHY1, PIRH2 UBE2I, UBC9 UBE2A, UBC2, RAD6A HUWE1, MULE, ARF-BP1 RFWD2, COP1 SIAH1 SIAH1 STUB1, CHIP CUL1, CDC53 STUB1, CHIP APC3, CDC27 SKP1, CBF3D HUWE1, MULE, ARF-BP1 TRIP12 HUWE1, MULE, ARF-BP1 HUWE1, MULE, ARF-BP1 UBE2D_E, UBC4, UBC5 RCHY1, PIRH2 UBE1, UBA1 UBE2D_E, UBC4, UBC5 PRPF19, PRP19 UBE1, UBA1 RFWD2, COP1 TRIP12 UBE3B UBE2M, UBC12 NED…
Carbohydrate digestion and absorption	6	24	0.00537995	0.181171	c66748_g2 c63002_g1 c74908_g4 c65570_g2 c72904_g2 c72904_g1	K00844 K01176 K00844 K00844 K00844 K00844	NA	NA	K00844 K01176 K00844 K00844 K00844 K00844
Cell cycle - Caulobacter	10	62	0.00616072	0.181171	c67944_g3 c61388_g1 c73901_g2 c76008_g3 c69193_g3 c73326_g1 c74344_g2 c67017_g2 c74344_g4 c75493_g2	K01358 K01358 K01358 K01338 K01358 K03531 K03544 K01358 K03544 K01358	NA	NA	clpP, CLPP clpP, CLPP clpP, CLPP lon clpP, CLPP ftsZ clpX, CLPX clpP, CLPP clpX, CLPX clpP, CLPP
Butirosin and neomycin biosynthesis	5	17	0.00617207	0.181171	c74908_g4 c66748_g2 c65570_g2 c72904_g2 c72904_g1	K00844 K00844 K00844 K00844 K00844	NA	NA	K00844 K00844 K00844 K00844 K00844
Aminoacyl-tRNA biosynthesis	25	238	0.00622582	0.181171	c73406_g2 c77778_g3 c69261_g2 c74143_g4 c65593_g1 c72626_g1 c71642_g1 c72294_g2 c77002_g1 c72160_g1 c68041_g1 c73135_g3 c72685_g1 c74455_g1 c71064_g1 c71420_g3 c74066_g2 c75917_g2 c77307_g1 c69878_g2 c75965_g3 c76304_g1 c76957_g1 c77643_g1 c77466_g1	K01866 K01883 K14164 K01872 K01875 K01869 K01892 K01870 K01880 K01870 K01873 K01893 K01887 K14164 K01889 K01885 K01869 K01881 K01889 K02433 K01868 K04567 K01876 K01874 K04567	NA	NA	K01866 CARS, cysS glyQS AARS, alaS SARS, serS LARS, leuS HARS, hisS IARS, ileS GARS, glyS1 IARS, ileS VARS, valS NARS, asnS RARS, argS glyQS FARSA, pheS EARS, gltX LARS, leuS PARS, proS FARSA, pheS gatA, QRSL1 TARS, thrS KARS, lysS DARS, aspS MARS, metG KARS, lysS
MicroRNAs in cancer	25	241	0.00715953	0.189402	c48105_g1 c68938_g3 c70099_g2 c76733_g2 c74088_g1 c72032_g3 c74088_g2 c51972_g1 c76674_g2 c76674_g3 c76674_g1 c69122_g1 c56956_g1 c75265_g1 c72303_g4 c72303_g3 c72303_g2 c65286_g1 c75159_g1 c75516_g1 c74755_g1 c76582_g1 c74231_g2 c74742_g1 c46889_g1	K13863 K11430 K07203 K07203 K05658 K11592 K05658 K04498 K04728 K04728 K04728 K10577 K11592 K17398 K07204 K07204 K07204 K11592 K13863 K05658 K04498 K00558 K11592 K01110 K05658	NA	NA	SLC7A1, ATRC1 EZH2 FRAP FRAP ABCB1 DICER1, DCR1 ABCB1 EP300, CREBBP, KAT3 ATM, TEL1 ATM, TEL1 ATM, TEL1 UBE2I, UBC9 DICER1, DCR1 DNMT3A RAPTOR RAPTOR RAPTOR DICER1, DCR1 SLC7A1, ATRC1 ABCB1 EP300, CREBBP, KAT3 DNMT1, dcm DICER1, DCR1 PTEN ABCB1
Antigen processing and presentation	21	199	0.0109411	0.265322	c72258_g1 c76295_g1 c71270_g1 c65714_g1 c76005_g1 c37994_g1 c67385_g5 c67193_g1 c74571_g6 c67021_g5 c65260_g1 c63844_g2 c66291_g1 c47152_g2 c74168_g2 c53896_g2 c71136_g3 c69906_g5 c72053_g2 c76900_g2 c67838_g1	K03283 K09489 K01369 K08064 K03283 K03283 K04079 K08064 K08064 K03283 K08066 K03283 K08064 K03283 K03283 K04079 K03283 K03283 K01369 K03283 K08066	NA	NA	HSPA1_8 HSPA4 LGMN NFYA HSPA1_8 HSPA1_8 htpG, HSP90A NFYA NFYA HSPA1_8 NFYC HSPA1_8 NFYA HSPA1_8 HSPA1_8 htpG, HSP90A HSPA1_8 HSPA1_8 LGMN HSPA1_8 NFYC
Fructose and mannose metabolism	20	193	0.0150784	0.319237	c72230_g3 c70059_g1 c70098_g1 c75613_g2 c77882_g1 c67701_g1 c75613_g1 c76525_g1 c66748_g2 c70395_g1 c74600_g3 c74908_g4 c65570_g2 c72904_g2 c74830_g2 c76914_g3 c70157_g1 c67043_g5 c74837_g1 c72904_g1	K01103 K18447 K00008 K01805 K00895 K01809 K01805 K01623 K00844 K00895 K03841 K00844 K00844 K00844 K01805 K00847 K01103 K01623 K03841 K00844	NA	NA	PFKFB NUDX14 SORD, gutB xylA E2.7.1.90, pfk manA, MPI xylA ALDO K00844 E2.7.1.90, pfk FBP, fbp K00844 K00844 K00844 xylA E2.7.1.4, scrK PFKFB ALDO FBP, fbp K00844
Fanconi anemia pathway	12	95	0.0153585	0.319237	c68784_g3 c75212_g2 c67902_g1 c69073_g3 c75509_g2 c71340_g2 c71728_g2 c70797_g1 c66601_g3 c71957_g1 c72925_g1 c74432_g2	K03511 K06640 K04482 K15361 K02350 K07466 K03165 K07466 K08734 K10848 K03165 K03515	NA	NA	POLK ATR RAD51 WDR48, UAF1 POLZ1, rev3 RFA1, RPA1, rpa TOP3 RFA1, RPA1, rpa MLH1 ERCC4, XPF TOP3 REV1
Nucleotide excision repair	17	159	0.0184831	0.341799	c69619_g1 c66062_g1 c70797_g1 c73659_g2 c71340_g2 c70843_g2 c56326_g1 c65605_g1 c66161_g2 c69831_g3 c71957_g1 c66161_g1 c67101_g1 c75020_g1 c75319_g3 c68371_g2 c77654_g1	K10844 K10756 K07466 K10843 K07466 K10846 K10839 K02335 K10754 K03868 K10848 K10754 K10838 K10841 K10754 K10846 K10839	NA	NA	ERCC2, XPD RFC3_5 RFA1, RPA1, rpa ERCC3, XPB RFA1, RPA1, rpa ERCC5, XPG, RAD2 RAD23, HR23 DPO1, polA RFC1 RBX1, ROC1 ERCC4, XPF RFC1 XPC ERCC6, CSB, RAD26 RFC1 ERCC5, XPG, RAD2 RAD23, HR23
Photosynthesis - antenna proteins	8	53	0.0187931	0.341799	c58071_g3 c72395_g1 c77246_g4 c61984_g1 c73210_g1 c33686_g1 c74006_g3 c73218_g2	K08916 K08908 K08913 K14172 K08907 K08916 K08909 K08912	NA	NA	LHCB5 LHCA2 LHCB2 LHCB7 LHCA1 LHCB5 LHCA3 LHCB1
Influenza A	32	363	0.0208892	0.34312	c67827_g1 c72258_g1 c72928_g2 c74460_g1 c69137_g9 c75728_g2 c75728_g1 c68094_g2 c66308_g4 c37994_g1 c69779_g2 c76005_g1 c47152_g2 c73764_g1 c73764_g3 c75691_g1 c74826_g4 c69492_g2 c73806_g1 c67021_g5 c70548_g2 c60738_g1 c71136_g3 c69906_g5 c73558_g1 c76900_g2 c74755_g1 c74288_g1 c63844_g2 c51972_g1 c74168_g2 c68291_g1	K15047 K03283 K04733 K03083 K04733 K14297 K14297 K14396 K04733 K03283 K14404 K03283 K03283 K14290 K14290 K04733 K04371 K16196 K14297 K03283 K14297 K03083 K03283 K03283 K03083 K03283 K04498 K04733 K03283 K04498 K03283 K03083	NA	NA	HNRNPUL1, E1BAP5 HSPA1_8 IRAK4 GSK3B IRAK4 NUP98, ADAR2 NUP98, ADAR2 PABPN1, PABP2 IRAK4 HSPA1_8 CPSF4, YTH1 HSPA1_8 HSPA1_8 XPO1, CRM1 XPO1, CRM1 IRAK4 MAPK1_3 EIF2AK4 NUP98, ADAR2 HSPA1_8 NUP98, ADAR2 GSK3B HSPA1_8 HSPA1_8 GSK3B HSPA1_8 EP300, CREBBP, KAT3 IRAK4 HSPA1_8 EP300, CREBBP, KAT3 HSPA1_8 GSK3B
Lysosome	22	227	0.0212239	0.34312	c77391_g1 c37042_g1 c37042_g2 c65209_g2 c65209_g3 c70757_g2 c71010_g3 c67945_g2 c74866_g4 c73988_g2 c76337_g7 c69115_g1 c67510_g2 c77040_g1 c59096_g1 c67907_g1 c55936_g1 c71270_g1 c72053_g2 c70530_g1 c72316_g2 c60785_g1	K04646 K02146 K02146 K12385 K12385 K01373 K01074 K12347 K12382 K02154 K12402 K12397 K01366 K12385 K12385 K01373 K12400 K01369 K01369 K10532 K10532 K01373	NA	NA	CLTC ATPeV0D, ATP6D ATPeV0D, ATP6D NPC1 NPC1 CTSF PPT SLC11A, NRAMP PSAP, SGP1 ATPeV0A, ATP6N AP4M1 AP3B CTSH NPC1 NPC1 CTSF AP4E1 LGMN LGMN HGSNAT HGSNAT CTSF
RNA transport	47	591	0.0294118	0.448093	c59618_g1 c64905_g1 c67675_g1 c28478_g1 c71558_g1 c76751_g2 c44258_g1 c73586_g3 c73586_g2 c14722_g1 c75728_g2 c75728_g1 c69122_g1 c65773_g1 c71295_g2 c77192_g1 c61279_g1 c73764_g1 c73764_g3 c76681_g1 c75234_g1 c71290_g2 c60814_g1 c93255_g1 c65107_g2 c75616_g7 c70548_g2 c74685_g1 c73162_g1 c75271_g4 c73806_g1 c74685_g7 c74921_g2 c74921_g7 c74921_g4 c71410_g1 c69922_g2 c67025_g2 c67868_g2 c71596_g3…	K03231 K03257 K14303 K14293 K14327 K14288 K14304 K03260 K03260 K03254 K14297 K14297 K10577 K03236 K03253 K14312 K03680 K14290 K14290 K13025 K14309 K14321 K03259 K03260 K14288 K09291 K14297 K14318 K03239 K14315 K14297 K14318 K03251 K03251 K03251 K03260 K03262 K18213 K12879 K14306 K13126 K14304 K14292 K14310 K00784 K14325 K14326	NA	NA	EEF1A EIF4A NUP160 KPNB1 UPF2, RENT2 XPOT NUP85 EIF4G EIF4G EIF3A NUP98, ADAR2 NUP98, ADAR2 UBE2I, UBC9 EIF1A EIF3B NUP155 EIF2B4 XPO1, CRM1 XPO1, CRM1 EIF4A3, FAL1 NUP93 NUPL2, CG1 EIF4E EIF4G XPOT TPR NUP98, ADAR2 NUP88 EIF2B1 NDC1, TMEM48 NUP98, ADAR2 NUP88 EIF3D EIF3D EIF3D EIF4G EIF5 PRORP THOC2 NUP62 PABPC NUP85 TGS1 NUP205 rnz RNPS1 UPF1, RENT1
Chlorocyclohexane and chlorobenzene degradation	3	10	0.0318919	0.448093	c72370_g4 c57185_g1 c71617_g1	K01061 K01061 K00224	NA	NA	E3.1.1.45 E3.1.1.45 E1.3.1.-
Insulin signaling pathway	29	335	0.0323366	0.448093	c76659_g2 c74600_g3 c63927_g3 c65570_g2 c74460_g1 c70099_g2 c76733_g2 c74837_g1 c65995_g1 c72362_g1 c66748_g2 c71585_g2 c72904_g1 c72904_g2 c74826_g4 c60814_g1 c66223_g1 c60738_g1 c74908_g4 c72303_g4 c72303_g3 c72303_g2 c38584_g1 c73558_g1 c66427_g4 c67572_g1 c58794_g1 c65142_g1 c68291_g1	K04688 K03841 K06269 K00844 K03083 K07203 K07203 K03841 K04688 K00688 K00844 K04688 K00844 K00844 K04371 K03259 K02183 K03083 K00844 K07204 K07204 K07204 K07195 K03083 K06269 K07195 K02183 K04688 K03083	NA	NA	RPS6KB FBP, fbp PPP1C K00844 GSK3B FRAP FRAP FBP, fbp RPS6KB E2.4.1.1, glgP, PYG K00844 RPS6KB K00844 K00844 MAPK1_3 EIF4E CALM GSK3B K00844 RAPTOR RAPTOR RAPTOR EXOC7, EXO70 GSK3B PPP1C EXOC7, EXO70 CALM RPS6KB GSK3B
GABAergic synapse	10	84	0.035134	0.464727	c71870_g1 c77522_g6 c66082_g1 c63472_g1 c59704_g1 c63307_g1 c76231_g2 c72824_g1 c60674_g2 c67917_g1	K15376 K08341 K15015 K08341 K01580 K15015 K15376 K01580 K08341 K08341	NA	NA	GPHN GABARAP, ATG8, LC3 SLC32A, VGAT GABARAP, ATG8, LC3 E4.1.1.15, gadB, gadA, GAD SLC32A, VGAT GPHN E4.1.1.15, gadB, gadA, GAD GABARAP, ATG8, LC3 GABARAP, ATG8, LC3
Phosphatidylinositol signaling system	18	188	0.0378979	0.477127	c75638_g1 c77152_g1 c76326_g2 c76326_g3 c72472_g8 c75050_g1 c66223_g1 c75713_g3 c67792_g2 c58794_g1 c75713_g2 c66895_g2 c72675_g3 c70384_g1 c74742_g1 c75120_g1 c76373_g2 c68014_g2	K00889 K10572 K00913 K00913 K00913 K00921 K02183 K00921 K00888 K02183 K00921 K00921 K00901 K00901 K01110 K00901 K00981 K00889	NA	NA	E2.7.1.68, PIP5K IPPK ITPK1 ITPK1 ITPK1 PIKFYVE, FAB1 CALM PIKFYVE, FAB1 PI4K CALM PIKFYVE, FAB1 PIKFYVE, FAB1 E2.7.1.107, DGK, dgkA E2.7.1.107, DGK, dgkA PTEN E2.7.1.107, DGK, dgkA E2.7.7.41, CDS1, CDS2, cdsA E2.7.1.68, PIP5K
Herpes simplex infection	22	244	0.0401529	0.477127	c76899_g1 c63927_g3 c71564_g8 c73744_g1 c64503_g2 c67822_g3 c60873_g1 c73506_g6 c77267_g1 c69492_g2 c65886_g2 c76979_g3 c67408_g1 c66427_g4 c74758_g1 c44000_g1 c65173_g1 c74755_g1 c51972_g1 c72916_g1 c70186_g1 c66894_g2	K03006 K06269 K03115 K12891 K12896 K11838 K11838 K03347 K11838 K16196 K03094 K11838 K12891 K06269 K12890 K11838 K14840 K04498 K04498 K03097 K03120 K03875	NA	NA	RPB1, POLR2A PPP1C CSNK2B SFRS2 SFRS7 USP7, UBP15 USP7, UBP15 CUL1, CDC53 USP7, UBP15 EIF2AK4 SKP1, CBF3D USP7, UBP15 SFRS2 PPP1C SFRS1_9 USP7, UBP15 NOP53, GLTSCR2 EP300, CREBBP, KAT3 EP300, CREBBP, KAT3 CSNK2A TBP, tbp SKP2, FBXL1
MAPK signaling pathway - yeast	4	20	0.0409903	0.477127	c46573_g1 c76705_g3 c75616_g7 c73245_g2	K01759 K01759 K09291 K01759	NA	NA	GLO1, gloA GLO1, gloA TPR GLO1, gloA
Measles	24	278	0.0489944	0.535747	c72258_g1 c72928_g2 c74460_g1 c69137_g9 c75691_g1 c71564_g8 c37994_g1 c76005_g1 c47152_g2 c69492_g2 c74168_g2 c66413_g1 c67021_g5 c60738_g1 c71136_g3 c69906_g5 c73558_g1 c76900_g2 c69257_g1 c66308_g4 c74288_g1 c63844_g2 c72916_g1 c68291_g1	K03283 K04733 K03083 K04733 K04733 K03115 K03283 K03283 K03283 K16196 K03283 K10144 K03283 K03083 K03283 K03283 K03083 K03283 K10144 K04733 K04733 K03283 K03097 K03083	NA	NA	HSPA1_8 IRAK4 GSK3B IRAK4 IRAK4 CSNK2B HSPA1_8 HSPA1_8 HSPA1_8 EIF2AK4 HSPA1_8 RCHY1, PIRH2 HSPA1_8 GSK3B HSPA1_8 HSPA1_8 GSK3B HSPA1_8 RCHY1, PIRH2 IRAK4 IRAK4 HSPA1_8 CSNK2A GSK3B
Thyroid hormone signaling pathway	19	209	0.050233	0.535747	c74826_g4 c73841_g2 c77038_g1 c74755_g1 c63460_g1 c72873_g2 c69728_g2 c73558_g1 c4121_g1 c60738_g1 c70433_g1 c70099_g2 c76733_g2 c73841_g1 c73841_g3 c68291_g1 c73841_g4 c74460_g1 c51972_g1	K04371 K11644 K15156 K04498 K11644 K04650 K11644 K03083 K11644 K03083 K06067 K07203 K07203 K11644 K11644 K03083 K11644 K03083 K04498	NA	NA	MAPK1_3 SIN3A MED14, RGR1 EP300, CREBBP, KAT3 SIN3A NCOR1, N-CoR SIN3A GSK3B SIN3A GSK3B HDAC1_2 FRAP FRAP SIN3A SIN3A GSK3B SIN3A GSK3B EP300, CREBBP, KAT3
HIF-1 signaling pathway	20	224	0.0523421	0.535747	c74826_g4 c65142_g1 c76659_g2 c60814_g1 c74755_g1 c69831_g3 c71585_g2 c68387_g1 c72230_g3 c76733_g2 c65995_g1 c74908_g4 c74013_g2 c66748_g2 c51972_g1 c65570_g2 c72904_g2 c70157_g1 c72904_g1 c70099_g2	K04371 K04688 K04688 K03259 K04498 K03868 K04688 K00134 K01103 K07203 K04688 K00844 K00134 K00844 K04498 K00844 K00844 K01103 K00844 K07203	NA	NA	MAPK1_3 RPS6KB RPS6KB EIF4E EP300, CREBBP, KAT3 RBX1, ROC1 RPS6KB GAPDH, gapA PFKFB FRAP RPS6KB K00844 GAPDH, gapA K00844 EP300, CREBBP, KAT3 K00844 K00844 PFKFB K00844 FRAP
ErbB signaling pathway	11	104	0.0540378	0.535747	c74826_g4 c65142_g1 c76659_g2 c71585_g2 c60738_g1 c74460_g1 c70099_g2 c76733_g2 c65995_g1 c73558_g1 c68291_g1	K04371 K04688 K04688 K04688 K03083 K03083 K07203 K07203 K04688 K03083 K03083	NA	NA	MAPK1_3 RPS6KB RPS6KB RPS6KB GSK3B GSK3B FRAP FRAP RPS6KB GSK3B GSK3B
Lipopolysaccharide biosynthesis	3	13	0.0552316	0.535747	c73825_g1 c66830_g4 c117660_g1	K00748 K02535 K00979	NA	NA	lpxB lpxC kdsB
Glycerolipid metabolism	18	200	0.0595967	0.55944	c68427_g3 c72774_g1 c62080_g1 c62061_g1 c74048_g2 c76532_g1 c70825_g1 c64714_g1 c72249_g2 c77577_g2 c73890_g2 c52734_g1 c75554_g1 c70384_g1 c75120_g1 c61467_g1 c72675_g3 c67003_g1	K13519 K14085 K07407 K09480 K00655 K00630 K00630 K14674 K06119 K07407 K00630 K13508 K00679 K00901 K00901 K14085 K00901 K13523	NA	NA	LPT1, ALE1 ALDH7A1 E3.2.1.22B, galA, rafA E2.4.1.241 plsC ATS1 ATS1 TGL4 SQD2 E3.2.1.22B, galA, rafA ATS1 GPAT E2.3.1.158 E2.7.1.107, DGK, dgkA E2.7.1.107, DGK, dgkA ALDH7A1 E2.7.1.107, DGK, dgkA AGPAT3_4
p53 signaling pathway	11	108	0.0658591	0.571336	c74131_g2 c76674_g3 c76674_g1 c69257_g1 c66413_g1 c75212_g2 c55987_g2 c66124_g2 c76384_g3 c76674_g2 c74742_g1	K10143 K04728 K04728 K10144 K10144 K06640 K10143 K04506 K04506 K04728 K01110	NA	NA	RFWD2, COP1 ATM, TEL1 ATM, TEL1 RCHY1, PIRH2 RCHY1, PIRH2 ATR RFWD2, COP1 SIAH1 SIAH1 ATM, TEL1 PTEN
Toluene degradation	2	6	0.0686199	0.571336	c72370_g4 c57185_g1	K01061 K01061	NA	NA	E3.1.1.45 E3.1.1.45
Fluorobenzoate degradation	2	6	0.0686199	0.571336	c72370_g4 c57185_g1	K01061 K01061	NA	NA	E3.1.1.45 E3.1.1.45
Porphyrin and chlorophyll metabolism	13	136	0.0703229	0.571336	c71420_g3 c63562_g1 c70756_g3 c36675_g1 c76361_g4 c76864_g1 c69925_g2 c68934_g2 c74575_g2 c72304_g1 c63340_g2 c65202_g3 c72764_g1	K01885 K13600 K04040 K02492 K01749 K00218 K13606 K01772 K18010 K01719 K02492 K18010 K00231	NA	NA	EARS, gltX CAO chlG, bchG hemA hemC, HMBS E1.3.1.33, por NOL, NYC1 hemH, FECH HCAR hemD, UROS hemA HCAR PPOX, hemY
Homologous recombination	12	123	0.071525	0.571336	c71340_g2 c69155_g2 c67902_g1 c72308_g7 c72308_g5 c71728_g2 c70797_g1 c71954_g1 c72925_g1 c68072_g1 c67786_g1 c65605_g1	K07466 K03655 K04482 K10875 K10875 K03165 K07466 K10879 K03165 K10875 K10865 K02335	NA	NA	RFA1, RPA1, rpa recG RAD51 RAD54L, RAD54 RAD54L, RAD54 TOP3 RFA1, RPA1, rpa XRCC2 TOP3 RAD54L, RAD54 MRE11 DPO1, polA
Glycerophospholipid metabolism	23	277	0.0726441	0.571336	c68427_g3 c69729_g3 c74048_g2 c64248_g2 c52734_g1 c70384_g1 c76471_g1 c69555_g1 c73890_g2 c76152_g1 c76373_g2 c77351_g2 c75120_g1 c72675_g3 c68589_g1 c67003_g1 c67757_g2 c76532_g1 c70825_g1 c64714_g1 c72053_g3 c72053_g7 c74614_g1	K13519 K13510 K00655 K08730 K13508 K00901 K01115 K06130 K00630 K08744 K00981 K13510 K00901 K00901 K00995 K13523 K01517 K00630 K00630 K14674 K14156 K14156 K13511	NA	NA	LPT1, ALE1 LPCAT1_2 plsC PTDSS2 GPAT E2.7.1.107, DGK, dgkA PLD1_2 LYPLA2 ATS1 CRLS E2.7.7.41, CDS1, CDS2, cdsA LPCAT1_2 E2.7.1.107, DGK, dgkA E2.7.1.107, DGK, dgkA E2.7.8.5, pgsA, PGS1 AGPAT3_4 ADPRM ATS1 ATS1 TGL4 CHK CHK TAZ
Estrogen signaling pathway	19	222	0.0776851	0.580568	c72258_g1 c74826_g4 c72246_g6 c37994_g1 c67385_g5 c66223_g1 c67021_g5 c63844_g2 c65490_g2 c76005_g1 c58794_g1 c47152_g2 c74168_g2 c53896_g2 c71136_g3 c69594_g7 c69906_g5 c72246_g5 c76900_g2	K03283 K04371 K09487 K03283 K04079 K02183 K03283 K03283 K09571 K03283 K02183 K03283 K03283 K04079 K03283 K09571 K03283 K09487 K03283	NA	NA	HSPA1_8 MAPK1_3 HSP90B, TRA1 HSPA1_8 htpG, HSP90A CALM HSPA1_8 HSPA1_8 FKBP4_5 HSPA1_8 CALM HSPA1_8 HSPA1_8 htpG, HSP90A HSPA1_8 FKBP4_5 HSPA1_8 HSP90B, TRA1 HSPA1_8
Peroxisome	22	265	0.0778081	0.580568	c50079_g1 c72387_g2 c62250_g1 c62019_g1 c71185_g4 c75092_g3 c71378_g1 c74313_g4 c77641_g1 c73331_g3 c74313_g3 c76449_g4 c72382_g1 c76646_g3 c59717_g1 c72738_g4 c75130_g1 c76986_g1 c64191_g2 c64191_g1 c74725_g2 c45834_g1	K13348 K13342 K01897 K13335 K13345 K13344 K13338 K13343 K01897 K12261 K13343 K01897 K13348 K11517 K01897 K01897 K00830 K13337 K00232 K00232 K01897 K13341	NA	NA	MPV17 PEX5, PXR1 ACSL, fadD PEX16 PEX12, PAF3 PEX13 PEX1 PEX14 ACSL, fadD HACL1 PEX14 ACSL, fadD MPV17 HAO ACSL, fadD ACSL, fadD AGXT PEX19 E1.3.3.6, ACOX1, ACOX3 E1.3.3.6, ACOX1, ACOX3 ACSL, fadD PEX7, PTS2R
Epstein-Barr virus infection	42	565	0.0822413	0.598306	c76899_g1 c77800_g3 c72258_g1 c68126_g1 c74460_g1 c73551_g1 c63844_g2 c71564_g8 c77822_g1 c37994_g1 c67822_g3 c75335_g1 c76005_g1 c47152_g2 c77267_g1 c73764_g1 c73764_g3 c60873_g1 c69492_g2 c72916_g1 c77817_g1 c71834_g1 c76979_g3 c67021_g5 c60738_g1 c71136_g3 c69906_g5 c73558_g1 c76900_g2 c44000_g1 c76429_g4 c75060_g3 c74755_g1 c76704_g1 c69161_g2 c70433_g1 c68698_g2 c51972_g1 c74168_g2 c70186_g1…	K03006 K03039 K03283 K03010 K03083 K03031 K03283 K03115 K03029 K03283 K11838 K16197 K03283 K03283 K11838 K14290 K14290 K11838 K16196 K03097 K03038 K03029 K11838 K03283 K03083 K03283 K03283 K03083 K03283 K11838 K03025 K10591 K04498 K03021 K15979 K06067 K03066 K04498 K03283 K03120 K03875 K03083	NA	NA	RPB1, POLR2A PSMD13, RPN9 HSPA1_8 RPB2, POLR2B GSK3B PSMD8, RPN12 HSPA1_8 CSNK2B PSMD4, RPN10 HSPA1_8 USP7, UBP15 YWHAB_Q_Z HSPA1_8 HSPA1_8 USP7, UBP15 XPO1, CRM1 XPO1, CRM1 USP7, UBP15 EIF2AK4 CSNK2A PSMD7, RPN8 PSMD4, RPN10 USP7, UBP15 HSPA1_8 GSK3B HSPA1_8 HSPA1_8 GSK3B HSPA1_8 USP7, UBP15 RPC34, POLR3F NEDD4, RSP5 EP300, CREBBP, KAT3 RPC2, POLR3B SND1 HDAC1_2 PSMC5, RPT6 EP300, CREBBP, KAT3 H…
Styrene degradation	3	16	0.0846348	0.6007	c77816_g4 c74720_g1 c70010_g4	K00451 K01800 K01555	NA	NA	HGD, hmgA maiA, GSTZ1 K01555
FoxO signaling pathway	17	199	0.0921994	0.63881	c76674_g2 c74826_g4 c76674_g1 c77522_g6 c74742_g1 c76979_g3 c63472_g1 c67822_g3 c60674_g2 c66894_g2 c60873_g1 c76674_g3 c74755_g1 c77267_g1 c67917_g1 c44000_g1 c51972_g1	K04728 K04371 K04728 K08341 K01110 K11838 K08341 K11838 K08341 K03875 K11838 K04728 K04498 K11838 K08341 K11838 K04498	NA	NA	ATM, TEL1 MAPK1_3 ATM, TEL1 GABARAP, ATG8, LC3 PTEN USP7, UBP15 GABARAP, ATG8, LC3 USP7, UBP15 GABARAP, ATG8, LC3 SKP2, FBXL1 USP7, UBP15 ATM, TEL1 EP300, CREBBP, KAT3 USP7, UBP15 GABARAP, ATG8, LC3 USP7, UBP15 EP300, CREBBP, KAT3
AMPK signaling pathway	25	318	0.0989397	0.669568	c73902_g4 c76659_g2 c74600_g3 c70099_g2 c76733_g2 c72806_g3 c72806_g2 c74837_g1 c65995_g1 c72230_g3 c71585_g2 c71376_g1 c70157_g1 c72303_g4 c74290_g2 c72303_g2 c69183_g1 c74392_g1 c69183_g2 c65623_g1 c65965_g2 c72303_g3 c67189_g3 c65142_g1 c68733_g2	K07877 K04688 K03841 K07203 K07203 K04354 K04354 K03841 K04688 K01103 K04688 K07901 K01103 K07204 K03456 K07204 K11583 K04354 K11583 K00021 K07297 K07204 K07877 K04688 K07297	NA	NA	RAB2A RPS6KB FBP, fbp FRAP FRAP PPP2R2 PPP2R2 FBP, fbp RPS6KB PFKFB RPS6KB RAB8A, MEL PFKFB RAPTOR PPP2R1 RAPTOR PPP2R3 PPP2R2 PPP2R3 HMGCR ADIPOR RAPTOR RAB2A RPS6KB ADIPOR
Other types of O-glycan biosynthesis	3	18	0.107201	0.708989	c76878_g2 c76878_g3 c76364_g2	K09667 K09667 K09667	NA	NA	OGT OGT OGT
Lysine degradation	10	107	0.114088	0.722022	c72774_g1 c73386_g1 c71458_g5 c65091_g1 c76006_g2 c69559_g3 c74178_g3 c70661_g2 c61467_g1 c75955_g4	K14085 K11420 K11420 K11420 K11423 K11420 K14157 K00626 K14085 K11420	NA	NA	ALDH7A1 EHMT EHMT EHMT SETD2, SET2 EHMT AASS E2.3.1.9, atoB ALDH7A1 EHMT
Carbon fixation in photosynthetic organisms	21	265	0.115413	0.722022	c69011_g1 c73498_g2 c75749_g4 c68387_g1 c63958_g3 c74600_g3 c70712_g2 c70879_g2 c76629_g1 c69525_g1 c65532_g1 c76525_g1 c72375_g2 c74837_g1 c76296_g1 c74013_g2 c40750_g1 c69915_g1 c78259_g1 c67043_g5 c69646_g1	K01595 K01595 K01595 K00134 K00855 K03841 K01610 K01783 K00029 K00051 K00927 K01623 K14272 K03841 K00814 K00134 K00029 K00029 K00029 K01623 K01610	NA	NA	ppc ppc ppc GAPDH, gapA PRK, prkB FBP, fbp E4.1.1.49, pckA rpe, RPE E1.1.1.40, maeB E1.1.1.82 PGK, pgk ALDO GGAT FBP, fbp GPT, ALT GAPDH, gapA E1.1.1.40, maeB E1.1.1.40, maeB E1.1.1.40, maeB ALDO E4.1.1.49, pckA
Circadian rhythm - fly	4	30	0.116615	0.722022	c60738_g1 c74460_g1 c73558_g1 c68291_g1	K03083 K03083 K03083 K03083	NA	NA	GSK3B GSK3B GSK3B GSK3B
Legionellosis	17	208	0.12085	0.726124	c67021_g5 c59618_g1 c69023_g5 c67404_g7 c37994_g1 c55155_g1 c60277_g1 c76163_g2 c63844_g2 c76005_g1 c75304_g1 c47152_g2 c74168_g2 c72258_g1 c71136_g3 c69906_g5 c76900_g2	K03283 K03231 K04077 K03596 K03283 K13525 K13525 K04077 K03283 K03283 K07874 K03283 K03283 K03283 K03283 K03283 K03283	NA	NA	HSPA1_8 EEF1A groEL, HSPD1 lepA HSPA1_8 VCP, CDC48 VCP, CDC48 groEL, HSPD1 HSPA1_8 HSPA1_8 RAB1A HSPA1_8 HSPA1_8 HSPA1_8 HSPA1_8 HSPA1_8 HSPA1_8
Drug metabolism - cytochrome P450	9	95	0.122268	0.726124	c77124_g3 c74701_g3 c59676_g1 c65229_g1 c77124_g4 c71245_g2 c53653_g1 c75049_g3 c70356_g8	K00799 K00001 K00799 K00799 K00799 K00799 K00799 K00799 K00799	NA	NA	GST, gst E1.1.1.1, adh GST, gst GST, gst GST, gst GST, gst GST, gst GST, gst GST, gst
Streptomycin biosynthesis	5	43	0.124918	0.727025	c74908_g4 c66748_g2 c65570_g2 c72904_g2 c72904_g1	K00844 K00844 K00844 K00844 K00844	NA	NA	K00844 K00844 K00844 K00844 K00844
Inositol phosphate metabolism	15	182	0.132238	0.754536	c75638_g1 c67098_g1 c77152_g1 c76326_g2 c76326_g3 c72472_g8 c75050_g1 c67792_g2 c75713_g3 c75713_g2 c66895_g2 c70513_g1 c72705_g4 c74742_g1 c68014_g2	K00889 K00140 K10572 K00913 K00913 K00913 K00921 K00888 K00921 K00921 K00921 K00140 K00140 K01110 K00889	NA	NA	E2.7.1.68, PIP5K mmsA, iolA, ALDH6A1 IPPK ITPK1 ITPK1 ITPK1 PIKFYVE, FAB1 PI4K PIKFYVE, FAB1 PIKFYVE, FAB1 PIKFYVE, FAB1 mmsA, iolA, ALDH6A1 mmsA, iolA, ALDH6A1 PTEN E2.7.1.68, PIP5K
Basal cell carcinoma	4	32	0.136154	0.754587	c60738_g1 c74460_g1 c73558_g1 c68291_g1	K03083 K03083 K03083 K03083	NA	NA	GSK3B GSK3B GSK3B GSK3B
TGF-beta signaling pathway	12	140	0.137433	0.754587	c74826_g4 c65886_g2 c76659_g2 c74755_g1 c69831_g3 c63201_g1 c71585_g2 c74290_g2 c51972_g1 c73506_g6 c65142_g1 c65995_g1	K04371 K03094 K04688 K04498 K03868 K04683 K04688 K03456 K04498 K03347 K04688 K04688	NA	NA	MAPK1_3 SKP1, CBF3D RPS6KB EP300, CREBBP, KAT3 RBX1, ROC1 TFDP1 RPS6KB PPP2R1 EP300, CREBBP, KAT3 CUL1, CDC53 RPS6KB RPS6KB
Starch and sucrose metabolism	40	566	0.143769	0.763676	c73891_g3 c76805_g3 c76676_g1 c77704_g3 c74398_g2 c48461_g1 c76914_g3 c71166_g1 c72362_g1 c72574_g4 c66217_g2 c77663_g2 c56491_g1 c66217_g1 c134261_g1 c65692_g1 c72904_g1 c4682_g1 c74009_g1 c63157_g1 c70059_g1 c59607_g2 c72904_g2 c64815_g3 c70567_g1 c63002_g1 c70567_g2 c74908_g4 c65570_g2 c74430_g1 c69764_g2 c66748_g2 c73293_g1 c73293_g2 c74427_g1 c74812_g1 c76250_g2 c67139_g1 c70619_g1 c67080_g4	K00695 K01194 K16055 K16055 K01087 K08679 K00847 K00696 K00688 K02438 K16055 K00696 K05350 K16055 K16055 K16055 K00844 K01051 K16055 K01051 K18447 K16055 K00844 K01187 K16055 K01176 K16055 K00844 K00844 K05350 K00705 K00844 K00696 K00696 K01187 K01087 K00975 K08679 K13648 K00012	NA	NA	E2.4.1.13 E3.2.1.28, treA, treF TPS TPS otsB E5.1.3.6 E2.7.1.4, scrK E2.4.1.14 E2.4.1.1, glgP, PYG treX, glgX TPS E2.4.1.14 bglB TPS TPS TPS K00844 E3.1.1.11 TPS E3.1.1.11 NUDX14 TPS K00844 malZ TPS K01176 TPS K00844 K00844 bglB malQ K00844 E2.4.1.14 E2.4.1.14 malZ otsB glgC E5.1.3.6 GAUT UGDH, ugd
Acute myeloid leukemia	7	72	0.146997	0.763676	c74826_g4 c76659_g2 c71585_g2 c70099_g2 c76733_g2 c65142_g1 c65995_g1	K04371 K04688 K04688 K07203 K07203 K04688 K04688	NA	NA	MAPK1_3 RPS6KB RPS6KB FRAP FRAP RPS6KB RPS6KB
Galactose metabolism	15	186	0.148471	0.763676	c62080_g1 c66748_g2 c66264_g2 c74427_g1 c62757_g1 c74908_g4 c64815_g3 c77577_g2 c70653_g1 c65570_g2 c73860_g2 c65284_g1 c72904_g2 c72904_g1 c72889_g5	K07407 K00844 K06611 K01187 K06617 K00844 K01187 K07407 K01190 K00844 K06611 K12447 K00844 K00844 K06617	NA	NA	E3.2.1.22B, galA, rafA K00844 E2.4.1.67 malZ E2.4.1.82 K00844 malZ E3.2.1.22B, galA, rafA lacZ K00844 E2.4.1.67 USP K00844 K00844 E2.4.1.82
Adipocytokine signaling pathway	10	114	0.149586	0.763676	c77641_g1 c74725_g2 c76449_g4 c62250_g1 c59717_g1 c70099_g2 c76733_g2 c65965_g2 c72738_g4 c68733_g2	K01897 K01897 K01897 K01897 K01897 K07203 K07203 K07297 K01897 K07297	NA	NA	ACSL, fadD ACSL, fadD ACSL, fadD ACSL, fadD ACSL, fadD FRAP FRAP ADIPOR ACSL, fadD ADIPOR
mTOR signaling pathway	13	160	0.163526	0.820451	c74826_g4 c65142_g1 c76659_g2 c60814_g1 c74742_g1 c71585_g2 c72303_g4 c72303_g3 c72303_g2 c76733_g2 c65995_g1 c66985_g2 c70099_g2	K04371 K04688 K04688 K03259 K01110 K04688 K07204 K07204 K07204 K07203 K04688 K08269 K07203	NA	NA	MAPK1_3 RPS6KB RPS6KB EIF4E PTEN RPS6KB RAPTOR RAPTOR RAPTOR FRAP RPS6KB ULK1_2_3, ATG1 FRAP
Dopaminergic synapse	14	176	0.169524	0.836128	c69183_g1 c74392_g1 c69183_g2 c63927_g3 c66223_g1 c74460_g1 c60738_g1 c58794_g1 c66427_g4 c74290_g2 c72806_g3 c72806_g2 c73558_g1 c68291_g1	K11583 K04354 K11583 K06269 K02183 K03083 K03083 K02183 K06269 K03456 K04354 K04354 K03083 K03083	NA	NA	PPP2R3 PPP2R2 PPP2R3 PPP1C CALM GSK3B GSK3B CALM PPP1C PPP2R1 PPP2R2 PPP2R2 GSK3B GSK3B
Metabolism of xenobiotics by cytochrome P450	9	104	0.17418	0.844773	c77124_g3 c74701_g3 c59676_g1 c65229_g1 c77124_g4 c71245_g2 c53653_g1 c75049_g3 c70356_g8	K00799 K00001 K00799 K00799 K00799 K00799 K00799 K00799 K00799	NA	NA	GST, gst E1.1.1.1, adh GST, gst GST, gst GST, gst GST, gst GST, gst GST, gst GST, gst
Wnt signaling pathway	15	194	0.183976	0.877292	c65886_g2 c73558_g1 c74755_g1 c69831_g3 c72864_g5 c66124_g2 c60738_g1 c74460_g1 c51972_g1 c72916_g1 c73506_g6 c68291_g1 c71564_g8 c73115_g1 c76384_g3	K03094 K03083 K04498 K03868 K04508 K04506 K03083 K03083 K04498 K03097 K03347 K03083 K03115 K06268 K04506	NA	NA	SKP1, CBF3D GSK3B EP300, CREBBP, KAT3 RBX1, ROC1 TBL1 SIAH1 GSK3B GSK3B EP300, CREBBP, KAT3 CSNK2A CUL1, CDC53 GSK3B CSNK2B PPP3R, CNB SIAH1
Type II diabetes mellitus	9	106	0.186914	0.877292	c74826_g4 c72904_g2 c66748_g2 c65570_g2 c74908_g4 c72904_g1 c76733_g2 c70099_g2 c72489_g1	K04371 K00844 K00844 K00844 K00844 K00844 K07203 K07203 K00873	NA	NA	MAPK1_3 K00844 K00844 K00844 K00844 K00844 FRAP FRAP PK, pyk
Prostate cancer	14	182	0.19878	0.918174	c74826_g4 c74755_g1 c72246_g6 c67385_g5 c73558_g1 c60738_g1 c74460_g1 c51972_g1 c76733_g2 c53896_g2 c68291_g1 c72246_g5 c74742_g1 c70099_g2	K04371 K04498 K09487 K04079 K03083 K03083 K03083 K04498 K07203 K04079 K03083 K09487 K01110 K07203	NA	NA	MAPK1_3 EP300, CREBBP, KAT3 HSP90B, TRA1 htpG, HSP90A GSK3B GSK3B GSK3B EP300, CREBBP, KAT3 FRAP htpG, HSP90A GSK3B HSP90B, TRA1 PTEN FRAP
Tight junction	12	153	0.204232	0.928372	c74392_g1 c72806_g2 c76639_g1 c74290_g2 c74929_g1 c72916_g1 c72806_g3 c72259_g4 c67501_g1 c71564_g8 c74046_g1 c74742_g1	K04354 K04354 K06111 K03456 K06111 K03097 K04354 K06110 K04424 K03115 K06100 K01110	NA	NA	PPP2R2 PPP2R2 EXOC4, SEC8L1 PPP2R1 EXOC4, SEC8L1 CSNK2A PPP2R2 EXOC3, SEC6L1 ZAK, MLTK CSNK2B SYMPK PTEN
Chemical carcinogenesis	8	95	0.210815	0.928372	c77124_g3 c75049_g3 c65229_g1 c77124_g4 c71245_g2 c53653_g1 c59676_g1 c70356_g8	K00799 K00799 K00799 K00799 K00799 K00799 K00799 K00799	NA	NA	GST, gst GST, gst GST, gst GST, gst GST, gst GST, gst GST, gst GST, gst
Propanoate metabolism	9	110	0.213542	0.928372	c67098_g1 c1657_g1 c73692_g4 c77112_g3 c70513_g1 c74598_g5 c66234_g2 c72705_g4 c70661_g2	K00140 K01895 K05605 K05605 K00140 K01895 K01962 K00140 K00626	NA	NA	mmsA, iolA, ALDH6A1 ACSS, acs HIBCH HIBCH mmsA, iolA, ALDH6A1 ACSS, acs accA mmsA, iolA, ALDH6A1 E2.3.1.9, atoB
Plant-pathogen interaction	30	434	0.214347	0.928372	c68596_g4 c71598_g1 c76441_g1 c74561_g1 c67385_g5 c53474_g1 c58794_g1 c53896_g2 c50523_g2 c74358_g2 c77787_g2 c71796_g1 c73784_g1 c67930_g5 c73115_g6 c72776_g5 c51069_g1 c66223_g1 c62876_g1 c8632_g1 c66966_g2 c66966_g1 c59324_g1 c71836_g3 c65230_g1 c67930_g4 c72246_g6 c72246_g5 c65940_g1 c73963_g2	K13412 K05391 K13412 K13424 K04079 K13448 K02183 K04079 K13412 K05391 K13412 K05391 K05391 K13457 K12795 K13430 K13448 K02183 K13448 K13424 K13463 K13463 K13448 K13422 K13448 K13457 K09487 K09487 K13412 K13447	NA	NA	CPK CNGF CPK WRKY33 htpG, HSP90A CML CALM htpG, HSP90A CPK CNGF CPK CNGF CNGF RPM1, RPS3 SUGT1, SGT1 PBS1 CML CALM CML WRKY33 COI-1 COI-1 CML MYC2 CML RPM1, RPS3 HSP90B, TRA1 HSP90B, TRA1 CPK RBOH
Hedgehog signaling pathway	5	53	0.216939	0.928372	c76849_g1 c74460_g1 c68291_g1 c73558_g1 c60738_g1	K02218 K03083 K03083 K03083 K03083	NA	NA	CSNK1, CK1 GSK3B GSK3B GSK3B GSK3B
HTLV-I infection	21	296	0.227895	0.961124	c76318_g3 c76674_g3 c73515_g1 c75212_g2 c74755_g1 c60583_g1 c73515_g8 c74540_g2 c76674_g1 c60738_g1 c74460_g1 c73115_g1 c51972_g1 c73764_g1 c76674_g2 c70186_g1 c73147_g3 c73197_g1 c73558_g1 c73764_g3 c68291_g1	K03350 K04728 K08874 K06640 K04498 K03363 K08874 K08874 K04728 K03083 K03083 K06268 K04498 K14290 K04728 K03120 K03355 K03348 K03083 K14290 K03083	NA	NA	APC3, CDC27 ATM, TEL1 TRRAP ATR EP300, CREBBP, KAT3 CDC20 TRRAP TRRAP ATM, TEL1 GSK3B GSK3B PPP3R, CNB EP300, CREBBP, KAT3 XPO1, CRM1 ATM, TEL1 TBP, tbp APC8, CDC23 APC1 GSK3B XPO1, CRM1 GSK3B
Mismatch repair	8	98	0.233233	0.969582	c66062_g1 c71340_g2 c70797_g1 c66601_g3 c66161_g2 c76291_g1 c66161_g1 c75319_g3	K10756 K07466 K07466 K08734 K10754 K07456 K10754 K10754	NA	NA	RFC3_5 RFA1, RPA1, rpa RFA1, RPA1, rpa MLH1 RFC1 mutS2 RFC1 RFC1
Cell cycle	23	330	0.238734	0.976301	c69820_g2 c60583_g1 c74460_g1 c76674_g1 c75335_g1 c63201_g1 c73506_g6 c60738_g1 c68291_g1 c73197_g1 c76674_g2 c76674_g3 c65886_g2 c68569_g1 c73558_g1 c76318_g3 c74755_g1 c69831_g3 c75212_g2 c70433_g1 c51972_g1 c73147_g3 c66894_g2	K06632 K03363 K03083 K04728 K16197 K04683 K03347 K03083 K03083 K03348 K04728 K04728 K03094 K06670 K03083 K03350 K04498 K03868 K06640 K06067 K04498 K03355 K03875	NA	NA	WEE1 CDC20 GSK3B ATM, TEL1 YWHAB_Q_Z TFDP1 CUL1, CDC53 GSK3B GSK3B APC1 ATM, TEL1 ATM, TEL1 SKP1, CBF3D SCC1, MCD1, RAD21 GSK3B APC3, CDC27 EP300, CREBBP, KAT3 RBX1, ROC1 ATR HDAC1_2 EP300, CREBBP, KAT3 APC8, CDC23 SKP2, FBXL1
Melanogenesis	9	114	0.241559	0.976301	c74826_g4 c74755_g1 c66223_g1 c74460_g1 c60738_g1 c58794_g1 c51972_g1 c73558_g1 c68291_g1	K04371 K04498 K02183 K03083 K03083 K02183 K04498 K03083 K03083	NA	NA	MAPK1_3 EP300, CREBBP, KAT3 CALM GSK3B GSK3B CALM EP300, CREBBP, KAT3 GSK3B GSK3B
NF-kappa B signaling pathway	11	146	0.253237	0.980044	c76674_g2 c76674_g3 c76674_g1 c69122_g1 c72928_g2 c74288_g1 c66308_g4 c72916_g1 c69137_g9 c75691_g1 c71564_g8	K04728 K04728 K04728 K10577 K04733 K04733 K04733 K03097 K04733 K04733 K03115	NA	NA	ATM, TEL1 ATM, TEL1 ATM, TEL1 UBE2I, UBC9 IRAK4 IRAK4 IRAK4 CSNK2A IRAK4 IRAK4 CSNK2B
SNARE interactions in vesicular transport	7	86	0.255728	0.980044	c72959_g5 c67824_g2 c68481_g4 c76438_g4 c66811_g1 c65680_g7 c65680_g6	K08486 K08504 K08515 K08492 K08506 K08495 K08495	NA	NA	STX1B_2_3 BET1 VAMP7 STX18 SYP7 GOSR1, GOS1 GOSR1, GOS1
Glutathione metabolism	16	224	0.256912	0.980044	c77124_g3 c71166_g2 c59676_g1 c65229_g1 c67789_g1 c77124_g4 c71245_g2 c70356_g8 c74314_g1 c53653_g1 c71239_g6 c76376_g3 c75049_g3 c76035_g4 c55419_g1 c73675_g3	K00799 K01256 K00799 K00799 K00797 K00799 K00799 K00799 K00681 K00799 K00432 K00383 K00799 K01255 K00432 K00432	NA	NA	GST, gst pepN GST, gst GST, gst speE, SRM GST, gst GST, gst GST, gst K00681 GST, gst E1.11.1.9 GSR, gor GST, gst CARP, pepA E1.11.1.9 E1.11.1.9
Photosynthesis	14	193	0.257779	0.980044	c33351_g1 c63561_g2 c63561_g1 c4842_g1 c56851_g2 c75446_g4 c71943_g5 c73603_g5 c77264_g5 c70890_g3 c52674_g2 c74097_g4 c64504_g10 c70370_g9	K02721 K02717 K02717 K02716 K03541 K02111 K02692 K02694 K02705 K02691 K08901 K02689 K02639 K02111	NA	NA	psbW psbP psbP psbO psbR ATPF1A, atpA psaD psaF psbC psaC psbQ psaA petF ATPF1A, atpA
Type I diabetes mellitus	4	43	0.261624	0.980044	c59704_g1 c72824_g1 c76163_g2 c69023_g5	K01580 K01580 K04077 K04077	NA	NA	E4.1.1.15, gadB, gadA, GAD E4.1.1.15, gadB, gadA, GAD groEL, HSPD1 groEL, HSPD1
Nicotine addiction	2	16	0.262692	0.980044	c63307_g1 c66082_g1	K15015 K15015	NA	NA	SLC32A, VGAT SLC32A, VGAT
Butanoate metabolism	6	73	0.272204	0.983195	c76929_g1 c70661_g2 c98048_g1 c59704_g1 c72824_g1 c75763_g3	K17761 K00626 K01652 K01580 K01580 K00074	NA	NA	SSADH E2.3.1.9, atoB E2.2.1.6L, ilvB, ilvG, ilvI E4.1.1.15, gadB, gadA, GAD E4.1.1.15, gadB, gadA, GAD paaH, hbd, fadB, mmgB
Fatty acid degradation	14	196	0.274893	0.983195	c74284_g3 c74701_g3 c77641_g1 c72774_g1 c74725_g2 c76449_g4 c67337_g2 c64191_g1 c62250_g1 c59717_g1 c64191_g2 c72738_g4 c70661_g2 c61467_g1	K10527 K00001 K01897 K14085 K01897 K01897 K10527 K00232 K01897 K01897 K00232 K01897 K00626 K14085	NA	NA	MFP2 E1.1.1.1, adh ACSL, fadD ALDH7A1 ACSL, fadD ACSL, fadD MFP2 E1.3.3.6, ACOX1, ACOX3 ACSL, fadD ACSL, fadD E1.3.3.6, ACOX1, ACOX3 ACSL, fadD E2.3.1.9, atoB ALDH7A1
Pathways in cancer	20	291	0.276306	0.983195	c74826_g4 c67902_g1 c74755_g1 c69831_g3 c72246_g6 c67385_g5 c66601_g3 c75616_g7 c73558_g1 c60738_g1 c70433_g1 c51972_g1 c76733_g2 c66894_g2 c74742_g1 c53896_g2 c68291_g1 c72246_g5 c74460_g1 c70099_g2	K04371 K04482 K04498 K03868 K09487 K04079 K08734 K09291 K03083 K03083 K06067 K04498 K07203 K03875 K01110 K04079 K03083 K09487 K03083 K07203	NA	NA	MAPK1_3 RAD51 EP300, CREBBP, KAT3 RBX1, ROC1 HSP90B, TRA1 htpG, HSP90A MLH1 TPR GSK3B GSK3B HDAC1_2 EP300, CREBBP, KAT3 FRAP SKP2, FBXL1 PTEN htpG, HSP90A GSK3B HSP90B, TRA1 GSK3B FRAP
Tuberculosis	23	339	0.277052	0.983195	c37042_g1 c37042_g2 c72928_g2 c58794_g1 c69137_g9 c75691_g1 c76163_g2 c65260_g1 c73115_g1 c73988_g2 c74826_g4 c66223_g1 c74571_g6 c66308_g4 c67838_g1 c69023_g5 c74755_g1 c72692_g4 c67193_g1 c74288_g1 c66291_g1 c51972_g1 c65714_g1	K02146 K02146 K04733 K02183 K04733 K04733 K04077 K08066 K06268 K02154 K04371 K02183 K08064 K04733 K08066 K04077 K04498 K04043 K08064 K04733 K08064 K04498 K08064	NA	NA	ATPeV0D, ATP6D ATPeV0D, ATP6D IRAK4 CALM IRAK4 IRAK4 groEL, HSPD1 NFYC PPP3R, CNB ATPeV0A, ATP6N MAPK1_3 CALM NFYA IRAK4 NFYC groEL, HSPD1 EP300, CREBBP, KAT3 dnaK NFYA IRAK4 NFYA EP300, CREBBP, KAT3 NFYA
Plant hormone signal transduction	34	518	0.283962	0.990634	c74863_g7 c66917_g2 c72619_g4 c66971_g2 c68224_g4 c66966_g1 c72556_g8 c74884_g1 c77479_g1 c67711_g2 c57888_g2 c65828_g1 c75122_g3 c76106_g1 c62281_g1 c65729_g1 c64287_g2 c63787_g1 c70589_g2 c75859_g1 c72113_g2 c63816_g1 c76898_g2 c66966_g2 c74627_g6 c69852_g3 c71836_g3 c58973_g1 c63468_g1 c70067_g3 c66098_g3 c67372_g1 c75078_g1 c58285_g1	K14484 K14493 K14497 K14500 K14431 K13463 K14510 K14513 K14494 K14432 K14491 K14497 K14503 K14489 K14513 K14432 K14484 K14497 K14509 K14510 K14514 K14497 K14486 K13463 K14500 K14494 K13422 K14487 K12126 K14432 K14497 K14487 K14514 K14513	NA	NA	IAA GID1 PP2C BSK TGA COI-1 CTR1 EIN2 DELLA ABF ARR-B PP2C BZR1_2 AHK2_3_4 EIN2 ABF IAA PP2C ETR, ERS CTR1 EIN3 PP2C K14486, ARF COI-1 BSK DELLA MYC2 GH3 PIF3 ABF PP2C GH3 EIN3 EIN2
Toxoplasmosis	21	309	0.285956	0.990634	c67021_g5 c74826_g4 c68596_g4 c76441_g1 c66308_g4 c77787_g2 c37994_g1 c72258_g1 c75691_g1 c72928_g2 c65940_g1 c74288_g1 c63844_g2 c76005_g1 c47152_g2 c74168_g2 c69137_g9 c71136_g3 c69906_g5 c50523_g2 c76900_g2	K03283 K04371 K13412 K13412 K04733 K13412 K03283 K03283 K04733 K04733 K13412 K04733 K03283 K03283 K03283 K03283 K04733 K03283 K03283 K13412 K03283	NA	NA	HSPA1_8 MAPK1_3 CPK CPK IRAK4 CPK HSPA1_8 HSPA1_8 IRAK4 IRAK4 CPK IRAK4 HSPA1_8 HSPA1_8 HSPA1_8 HSPA1_8 IRAK4 HSPA1_8 HSPA1_8 CPK HSPA1_8
Taurine and hypotaurine metabolism	4	47	0.311842	1	c74314_g1 c59704_g1 c65986_g1 c72824_g1	K00681 K01580 K10712 K01580	NA	NA	K00681 E4.1.1.15, gadB, gadA, GAD ADO E4.1.1.15, gadB, gadA, GAD
Arachidonic acid metabolism	4	48	0.324554	1	c64714_g1 c71239_g6 c55419_g1 c73675_g3	K14674 K00432 K00432 K00432	NA	NA	TGL4 E1.11.1.9 E1.11.1.9 E1.11.1.9
Betalain biosynthesis	1	6	0.328715	1	c58463_g1	K15777	NA	NA	DOPA
Isoflavonoid biosynthesis	1	6	0.328715	1	c59952_g2	K13260	NA	NA	CYP81E1_7
Nicotinate and nicotinamide metabolism	4	49	0.337297	1	c70972_g1 c75761_g2 c71860_g1 c68101_g7	K03787 K00767 K00858 K06210	NA	NA	surE nadC, QPRT ppnK, NADK NMNAT
Thyroid hormone synthesis	6	80	0.340622	1	c72246_g6 c72246_g5 c76376_g3 c71239_g6 c55419_g1 c73675_g3	K09487 K09487 K00383 K00432 K00432 K00432	NA	NA	HSP90B, TRA1 HSP90B, TRA1 GSR, gor E1.11.1.9 E1.11.1.9 E1.11.1.9
Pyruvate metabolism	21	321	0.343516	1	c69011_g1 c73498_g2 c72774_g1 c1657_g1 c75749_g4 c70661_g2 c76629_g1 c69525_g1 c73245_g2 c74598_g5 c76705_g3 c70712_g2 c72489_g1 c69105_g1 c66234_g2 c40750_g1 c46573_g1 c69915_g1 c78259_g1 c61467_g1 c69646_g1	K01595 K01595 K14085 K01895 K01595 K00626 K00029 K00051 K01759 K01895 K01759 K01610 K00873 K01069 K01962 K00029 K01759 K00029 K00029 K14085 K01610	NA	NA	ppc ppc ALDH7A1 ACSS, acs ppc E2.3.1.9, atoB E1.1.1.40, maeB E1.1.1.82 GLO1, gloA ACSS, acs GLO1, gloA E4.1.1.49, pckA PK, pyk E3.1.2.6, gloB accA E1.1.1.40, maeB GLO1, gloA E1.1.1.40, maeB E1.1.1.40, maeB ALDH7A1 E4.1.1.49, pckA
Carotenoid biosynthesis	6	82	0.360546	1	c68735_g2 c76973_g2 c60554_g1 c64431_g2 c67465_g1 c69469_g1	K09843 K02291 K15746 K09840 K09843 K06444	NA	NA	E1.14.13.93 crtB crtZ NCED E1.14.13.93 lcyE, crtL2
Inflammatory mediator regulation of TRP channels	4	51	0.362823	1	c58794_g1 c66427_g4 c66223_g1 c63927_g3	K02183 K06269 K02183 K06269	NA	NA	CALM PPP1C CALM PPP1C
Endometrial cancer	7	100	0.380699	1	c74826_g4 c74460_g1 c60738_g1 c66601_g3 c74742_g1 c73558_g1 c68291_g1	K04371 K03083 K03083 K08734 K01110 K03083 K03083	NA	NA	MAPK1_3 GSK3B GSK3B MLH1 PTEN GSK3B GSK3B
PI3K-Akt signaling pathway	27	428	0.382359	1	c76659_g2 c67385_g5 c74460_g1 c70099_g2 c76733_g2 c53896_g2 c72806_g3 c72806_g2 c65995_g1 c71585_g2 c75335_g1 c74742_g1 c74826_g4 c60814_g1 c60738_g1 c72303_g4 c74290_g2 c72303_g2 c73558_g1 c69183_g1 c74392_g1 c69183_g2 c72246_g6 c72246_g5 c72303_g3 c65142_g1 c68291_g1	K04688 K04079 K03083 K07203 K07203 K04079 K04354 K04354 K04688 K04688 K16197 K01110 K04371 K03259 K03083 K07204 K03456 K07204 K03083 K11583 K04354 K11583 K09487 K09487 K07204 K04688 K03083	NA	NA	RPS6KB htpG, HSP90A GSK3B FRAP FRAP htpG, HSP90A PPP2R2 PPP2R2 RPS6KB RPS6KB YWHAB_Q_Z PTEN MAPK1_3 EIF4E GSK3B RAPTOR PPP2R1 RAPTOR GSK3B PPP2R3 PPP2R2 PPP2R3 HSP90B, TRA1 HSP90B, TRA1 RAPTOR RPS6KB GSK3B
Olfactory transduction	2	22	0.38643	1	c58794_g1 c66223_g1	K02183 K02183	NA	NA	CALM CALM
Jak-STAT signaling pathway	2	22	0.38643	1	c51972_g1 c74755_g1	K04498 K04498	NA	NA	EP300, CREBBP, KAT3 EP300, CREBBP, KAT3
Apoptosis	9	133	0.387099	1	c76674_g2 c76674_g3 c76674_g1 c72928_g2 c74288_g1 c66308_g4 c69137_g9 c75691_g1 c73115_g1	K04728 K04728 K04728 K04733 K04733 K04733 K04733 K04733 K06268	NA	NA	ATM, TEL1 ATM, TEL1 ATM, TEL1 IRAK4 IRAK4 IRAK4 IRAK4 IRAK4 PPP3R, CNB
Valine, leucine and isoleucine degradation	11	166	0.390598	1	c67098_g1 c69655_g1 c69342_g3 c72774_g1 c73692_g4 c77112_g3 c70513_g1 c72705_g4 c65470_g3 c70661_g2 c61467_g1	K00140 K00020 K00166 K14085 K05605 K05605 K00140 K00140 K09699 K00626 K14085	NA	NA	mmsA, iolA, ALDH6A1 E1.1.1.31, mmsB BCKDHA, bkdA1 ALDH7A1 HIBCH HIBCH mmsA, iolA, ALDH6A1 mmsA, iolA, ALDH6A1 DBT, bkdB E2.3.1.9, atoB ALDH7A1
PPAR signaling pathway	9	134	0.395052	1	c64191_g2 c77641_g1 c74725_g2 c76449_g4 c44701_g1 c64191_g1 c62250_g1 c59717_g1 c72738_g4	K00232 K01897 K01897 K01897 K08770 K00232 K01897 K01897 K01897	NA	NA	E1.3.3.6, ACOX1, ACOX3 ACSL, fadD ACSL, fadD ACSL, fadD UBC E1.3.3.6, ACOX1, ACOX3 ACSL, fadD ACSL, fadD ACSL, fadD
Linoleic acid metabolism	3	38	0.397773	1	c65812_g1 c65812_g3 c64714_g1	K00454 K00454 K14674	NA	NA	LOX2S LOX2S TGL4
D-Glutamine and D-glutamate metabolism	1	8	0.400972	1	c72247_g1	K00261	NA	NA	GLUD1_2, gdhA
beta-Alanine metabolism	11	168	0.404854	1	c67098_g1 c72774_g1 c67789_g1 c73692_g4 c77112_g3 c58144_g1 c59704_g1 c70513_g1 c72705_g4 c72824_g1 c61467_g1	K00140 K14085 K00797 K05605 K05605 K17839 K01580 K00140 K00140 K01580 K14085	NA	NA	mmsA, iolA, ALDH6A1 ALDH7A1 speE, SRM HIBCH HIBCH PAO4, PAO3, PAO2 E4.1.1.15, gadB, gadA, GAD mmsA, iolA, ALDH6A1 mmsA, iolA, ALDH6A1 E4.1.1.15, gadB, gadA, GAD ALDH7A1
Polycyclic aromatic hydrocarbon degradation	2	23	0.406281	1	c59952_g1 c71617_g1	K00517 K00224	NA	NA	E1.14.-.- E1.3.1.-
Phototransduction	2	24	0.425814	1	c58794_g1 c66223_g1	K02183 K02183	NA	NA	CALM CALM
Morphine addiction	2	24	0.425814	1	c63307_g1 c66082_g1	K15015 K15015	NA	NA	SLC32A, VGAT SLC32A, VGAT
Ubiquinone and other terpenoid-quinone biosynthesis	6	89	0.430434	1	c73504_g1 c76539_g1 c64008_g1 c67883_g1 c75137_g4 c65588_g1	K02548 K00457 K09833 K05928 K01904 K01904	NA	NA	menA HPD, hppD HPT, TPT E2.1.1.95 4CL 4CL
Base excision repair	6	90	0.440353	1	c69710_g3 c69793_g5 c69581_g1 c65065_g1 c74021_g1 c65605_g1	K10773 K01247 K10798 K10772 K01142 K02335	NA	NA	NTH alkA PARP APEX2 E3.1.11.2, xthA DPO1, polA
Mineral absorption	3	41	0.442682	1	c76846_g1 c67945_g2 c58065_g1	K00522 K12347 K00522	NA	NA	FTH1 SLC11A, NRAMP FTH1
Benzoate degradation	2	25	0.445005	1	c70661_g2 c75763_g3	K00626 K00074	NA	NA	E2.3.1.9, atoB paaH, hbd, fadB, mmgB
Gastric acid secretion	2	25	0.445005	1	c58794_g1 c66223_g1	K02183 K02183	NA	NA	CALM CALM
Amphetamine addiction	5	74	0.445533	1	c58794_g1 c66427_g4 c66223_g1 c63927_g3 c73115_g1	K02183 K06269 K02183 K06269 K06268	NA	NA	CALM PPP1C CALM PPP1C PPP3R, CNB
Methane metabolism	14	224	0.446376	1	c69011_g1 c73498_g2 c75992_g1 c75749_g4 c73117_g2 c76525_g1 c70269_g1 c67043_g5 c74600_g3 c61489_g1 c74598_g5 c75130_g1 c74837_g1 c1657_g1	K01595 K01595 K15633 K01595 K00600 K01623 K15634 K01623 K03841 K00122 K01895 K00830 K03841 K01895	NA	NA	ppc ppc gpmI ppc glyA, SHMT ALDO gpmB ALDO FBP, fbp FDH ACSS, acs AGXT FBP, fbp ACSS, acs
Hippo signaling pathway	11	174	0.447646	1	c74392_g1 c66427_g4 c63927_g3 c75335_g1 c60738_g1 c74460_g1 c74290_g2 c72806_g3 c72806_g2 c73558_g1 c68291_g1	K04354 K06269 K06269 K16197 K03083 K03083 K03456 K04354 K04354 K03083 K03083	NA	NA	PPP2R2 PPP1C PPP1C YWHAB_Q_Z GSK3B GSK3B PPP2R1 PPP2R2 PPP2R2 GSK3B GSK3B
Other glycan degradation	6	91	0.450238	1	c69113_g1 c77145_g1 c73802_g2 c70653_g1 c77744_g2 c76385_g2	K17108 K01191 K15923 K01190 K01191 K17108	NA	NA	GBA2 E3.2.1.24 AXY8, FUC95A, afcA lacZ E3.2.1.24 GBA2
Pantothenate and CoA biosynthesis	6	91	0.450238	1	c60304_g1 c66577_g1 c98048_g1 c69679_g2 c70329_g3 c77504_g2	K00053 K06133 K01652 K00859 K01922 K00053	NA	NA	ilvC LYS5, acpT E2.2.1.6L, ilvB, ilvG, ilvI coaE PPCS, coaB ilvC
MAPK signaling pathway	13	208	0.4512	1	c74826_g4 c37994_g1 c67021_g5 c63844_g2 c76005_g1 c73115_g1 c47152_g2 c74168_g2 c72258_g1 c71136_g3 c69906_g5 c67501_g1 c76900_g2	K04371 K03283 K03283 K03283 K03283 K06268 K03283 K03283 K03283 K03283 K03283 K04424 K03283	NA	NA	MAPK1_3 HSPA1_8 HSPA1_8 HSPA1_8 HSPA1_8 PPP3R, CNB HSPA1_8 HSPA1_8 HSPA1_8 HSPA1_8 HSPA1_8 ZAK, MLTK HSPA1_8
Circadian rhythm - plant	8	126	0.464832	1	c74131_g2 c76487_g2 c63468_g1 c55987_g2 c73149_g2 c72916_g1 c74975_g3 c71564_g8	K10143 K12133 K12126 K10143 K12115 K03097 K12125 K03115	NA	NA	RFWD2, COP1 LHY PIF3 RFWD2, COP1 ZTL CSNK2A ELF3 CSNK2B
alpha-Linolenic acid metabolism	9	144	0.474343	1	c74284_g3 c64191_g2 c64191_g1 c65812_g3 c63081_g1 c67337_g2 c64714_g1 c70523_g2 c65812_g1	K10527 K00232 K00232 K00454 K05894 K10527 K14674 K10528 K00454	NA	NA	MFP2 E1.3.3.6, ACOX1, ACOX3 E1.3.3.6, ACOX1, ACOX3 LOX2S K05894 MFP2 TGL4 HPL LOX2S
Signaling pathways regulating pluripotency of stem cells	6	94	0.479636	1	c74826_g4 c73558_g1 c60738_g1 c74460_g1 c69958_g4 c68291_g1	K04371 K03083 K03083 K03083 K14439 K03083	NA	NA	MAPK1_3 GSK3B GSK3B GSK3B SMARCAD1 GSK3B
Long-term potentiation	8	129	0.489865	1	c74826_g4 c66427_g4 c74755_g1 c63927_g3 c66223_g1 c58794_g1 c51972_g1 c73115_g1	K04371 K06269 K04498 K06269 K02183 K02183 K04498 K06268	NA	NA	MAPK1_3 PPP1C EP300, CREBBP, KAT3 PPP1C CALM CALM EP300, CREBBP, KAT3 PPP3R, CNB
Alanine, aspartate and glutamate metabolism	10	164	0.497427	1	c77474_g1 c72375_g2 c76929_g1 c69413_g2 c69802_g1 c59704_g1 c76296_g1 c72247_g1 c72824_g1 c75130_g1	K00264 K14272 K17761 K00262 K01755 K01580 K00814 K00261 K01580 K00830	NA	NA	GLT1 GGAT SSADH E1.4.1.4, gdhA argH, ASL E4.1.1.15, gadB, gadA, GAD GPT, ALT GLUD1_2, gdhA E4.1.1.15, gadB, gadA, GAD AGXT
Aminobenzoate degradation	2	28	0.500319	1	c69406_g1 c59952_g1	K01113 K00517	NA	NA	K01113 E1.14.-.-
Fatty acid metabolism	18	301	0.500705	1	c74284_g3 c64191_g2 c77641_g1 c59717_g1 c70293_g6 c74725_g2 c76449_g4 c71010_g3 c73613_g7 c67337_g2 c64191_g1 c62250_g1 c73911_g1 c71182_g3 c66234_g2 c72738_g4 c70661_g2 c35767_g1	K10527 K00232 K01897 K01897 K00645 K01897 K01897 K01074 K10256 K10527 K00232 K01897 K10256 K10256 K01962 K01897 K00626 K10251	NA	NA	MFP2 E1.3.3.6, ACOX1, ACOX3 ACSL, fadD ACSL, fadD fabD ACSL, fadD ACSL, fadD PPT FAD2 MFP2 E1.3.3.6, ACOX1, ACOX3 ACSL, fadD FAD2 FAD2 accA ACSL, fadD E2.3.1.9, atoB HSD17B12, KAR, IFA38
Adrenergic signaling in cardiomyocytes	11	182	0.504091	1	c69183_g1 c74826_g4 c74392_g1 c69183_g2 c63927_g3 c66223_g1 c58794_g1 c66427_g4 c74290_g2 c72806_g3 c72806_g2	K11583 K04371 K04354 K11583 K06269 K02183 K02183 K06269 K03456 K04354 K04354	NA	NA	PPP2R3 MAPK1_3 PPP2R2 PPP2R3 PPP1C CALM CALM PPP1C PPP2R1 PPP2R2 PPP2R2
Hepatitis C	10	166	0.512069	1	c74826_g4 c74392_g1 c69492_g2 c60738_g1 c74460_g1 c74290_g2 c72806_g3 c72806_g2 c73558_g1 c68291_g1	K04371 K04354 K16196 K03083 K03083 K03456 K04354 K04354 K03083 K03083	NA	NA	MAPK1_3 PPP2R2 EIF2AK4 GSK3B GSK3B PPP2R1 PPP2R2 PPP2R2 GSK3B GSK3B
Zeatin biosynthesis	3	46	0.514302	1	c64945_g4 c71828_g3 c76729_g1	K13495 K00791 K13495	NA	NA	CISZOG miaA, TRIT1 CISZOG
Viral myocarditis	4	64	0.523578	1	c93255_g1 c73586_g3 c71410_g1 c73586_g2	K03260 K03260 K03260 K03260	NA	NA	EIF4G EIF4G EIF4G EIF4G
DNA replication	7	116	0.524858	1	c66062_g1 c71340_g2 c70797_g1 c66161_g2 c66161_g1 c75319_g3 c65605_g1	K10756 K07466 K07466 K10754 K10754 K10754 K02335	NA	NA	RFC3_5 RFA1, RPA1, rpa RFA1, RPA1, rpa RFC1 RFC1 RFC1 DPO1, polA
Cell cycle - yeast	15	254	0.525625	1	c76318_g3 c74392_g1 c73147_g3 c62607_g2 c69831_g3 c60583_g1 c73396_g1 c68569_g1 c65886_g2 c74290_g2 c75871_g1 c73506_g6 c72806_g3 c72806_g2 c73197_g1	K03350 K04354 K03355 K06672 K03868 K03363 K06672 K06670 K03094 K03456 K06672 K03347 K04354 K04354 K03348	NA	NA	APC3, CDC27 PPP2R2 APC8, CDC23 SCC2, NIPBL RBX1, ROC1 CDC20 SCC2, NIPBL SCC1, MCD1, RAD21 SKP1, CBF3D PPP2R1 SCC2, NIPBL CUL1, CDC53 PPP2R2 PPP2R2 APC1
Glioma	6	99	0.527478	1	c74826_g4 c66223_g1 c58794_g1 c70099_g2 c76733_g2 c74742_g1	K04371 K02183 K02183 K07203 K07203 K01110	NA	NA	MAPK1_3 CALM CALM FRAP FRAP PTEN
Glycosphingolipid biosynthesis - globo series	2	30	0.535166	1	c77577_g2 c62080_g1	K07407 K07407	NA	NA	E3.2.1.22B, galA, rafA E3.2.1.22B, galA, rafA
Sphingolipid metabolism	7	118	0.54211	1	c69113_g1 c62080_g1 c77577_g2 c70653_g1 c75815_g1 c70487_g1 c76385_g2	K17108 K07407 K07407 K01190 K04711 K00654 K17108	NA	NA	GBA2 E3.2.1.22B, galA, rafA E3.2.1.22B, galA, rafA lacZ YDC1 E2.3.1.50 GBA2
Salivary secretion	2	31	0.551951	1	c58794_g1 c66223_g1	K02183 K02183	NA	NA	CALM CALM
Lysine biosynthesis	3	49	0.554831	1	c58619_g1 c72774_g1 c61467_g1	K10206 K14085 K14085	NA	NA	E2.6.1.83 ALDH7A1 ALDH7A1
Circadian rhythm	4	67	0.558013	1	c69831_g3 c73506_g6 c65886_g2 c73202_g3	K03868 K03347 K03094 K02295	NA	NA	RBX1, ROC1 CUL1, CDC53 SKP1, CBF3D CRY
Retinol metabolism	5	85	0.561236	1	c74701_g3 c77781_g1 c72669_g4 c76724_g1 c76551_g1	K00001 K07437 K07437 K07437 K07437	NA	NA	E1.1.1.1, adh CYP26A CYP26A CYP26A CYP26A
NOD-like receptor signaling pathway	6	103	0.564405	1	c74826_g4 c72246_g6 c67385_g5 c73115_g6 c53896_g2 c72246_g5	K04371 K09487 K04079 K12795 K04079 K09487	NA	NA	MAPK1_3 HSP90B, TRA1 htpG, HSP90A SUGT1, SGT1 htpG, HSP90A HSP90B, TRA1
Proteoglycans in cancer	13	226	0.565732	1	c74826_g4 c66427_g4 c76659_g2 c77220_g4 c63927_g3 c71585_g2 c72577_g2 c70099_g2 c76733_g2 c57328_g1 c65142_g1 c75973_g7 c65995_g1	K04371 K06269 K04688 K12823 K06269 K04688 K12823 K07203 K07203 K12823 K04688 K12823 K04688	NA	NA	MAPK1_3 PPP1C RPS6KB DDX5, DBP2 PPP1C RPS6KB DDX5, DBP2 FRAP FRAP DDX5, DBP2 RPS6KB DDX5, DBP2 RPS6KB
Steroid hormone biosynthesis	1	14	0.574348	1	c35767_g1	K10251	NA	NA	HSD17B12, KAR, IFA38
Protein export	9	159	0.587862	1	c74838_g2 c64062_g1 c62903_g1 c65777_g2 c73848_g1 c69656_g3 c76672_g2 c74838_g1 c75453_g1	K03100 K09647 K10956 K10956 K10956 K03217 K09647 K03100 K10956	NA	NA	lepB IMP1 SEC61A SEC61A SEC61A yidC, spoIIIJ, OXA1 IMP1 lepB SEC61A
Carbon fixation pathways in prokaryotes	7	124	0.592188	1	c69011_g1 c73498_g2 c1657_g1 c75749_g4 c74598_g5 c66234_g2 c70661_g2	K01595 K01595 K01895 K01595 K01895 K01962 K00626	NA	NA	ppc ppc ACSS, acs ppc ACSS, acs accA E2.3.1.9, atoB
Folate biosynthesis	3	52	0.593266	1	c69406_g1 c71288_g3 c74367_g1	K01113 K13950 K01930	NA	NA	K01113 pabAB FPGS
Phototransduction - fly	2	34	0.599695	1	c58794_g1 c66223_g1	K02183 K02183	NA	NA	CALM CALM
Vitamin B6 metabolism	2	34	0.599695	1	c70990_g3 c70990_g5	K06215 K06215	NA	NA	pdxS, pdx1 pdxS, pdx1
Notch signaling pathway	3	53	0.605588	1	c70433_g1 c51972_g1 c74755_g1	K06067 K04498 K04498	NA	NA	HDAC1_2 EP300, CREBBP, KAT3 EP300, CREBBP, KAT3
Thiamine metabolism	3	54	0.617659	1	c68159_g1 c69932_g2 c73262_g1	K01662 K03146 K03147	NA	NA	dxs THI4, THI1 thiC
Proximal tubule bicarbonate reclamation	1	16	0.620172	1	c72247_g1	K00261	NA	NA	GLUD1_2, gdhA
Basal transcription factors	6	110	0.625448	1	c69619_g1 c73659_g2 c77024_g1 c72734_g2 c70186_g1 c71731_g1	K10844 K10843 K03128 K03122 K03120 K14649	NA	NA	ERCC2, XPD ERCC3, XPB TAF2 TFIIA1, GTF2A1, TOA1 TBP, tbp TAF8
Prolactin signaling pathway	5	92	0.628115	1	c74826_g4 c74460_g1 c68291_g1 c73558_g1 c60738_g1	K04371 K03083 K03083 K03083 K03083	NA	NA	MAPK1_3 GSK3B GSK3B GSK3B GSK3B
Alzheimer's disease	22	397	0.631088	1	c74115_g5 c76919_g3 c45335_g1 c58794_g1 c68387_g1 c67134_g1 c74013_g2 c77289_g2 c73115_g1 c74826_g4 c66223_g1 c60738_g1 c70101_g1 c73558_g1 c59460_g1 c63770_g1 c69802_g3 c73039_g1 c74460_g1 c60982_g1 c75460_g1 c68291_g1	K05853 K03935 K11353 K02183 K00134 K02133 K00134 K01408 K06268 K04371 K02183 K03083 K03934 K03083 K02256 K03937 K02262 K00417 K03083 K03940 K04532 K03083	NA	NA	ATP2A NDUFS2 NDUFA13 CALM GAPDH, gapA ATPeF1B, ATP5B, ATP2 GAPDH, gapA IDE, ide PPP3R, CNB MAPK1_3 CALM GSK3B NDUFS1 GSK3B COX1 NDUFS4 COX3 QCR7, UQCRB GSK3B NDUFS7 APPBP1 GSK3B
Endocytosis	28	503	0.63145	1	c77391_g1 c71370_g3 c71370_g1 c72258_g1 c71084_g6 c72243_g4 c75638_g1 c76471_g1 c68014_g2 c37994_g1 c74903_g3 c76005_g1 c47152_g2 c72154_g1 c75982_g2 c76529_g1 c56061_g2 c67021_g5 c71136_g3 c69906_g5 c76900_g2 c75060_g3 c68772_g1 c74564_g1 c63844_g2 c75727_g2 c56061_g1 c74168_g2	K04646 K11866 K11866 K03283 K12486 K12196 K00889 K01115 K00889 K03283 K12192 K03283 K03283 K07904 K18443 K18443 K07904 K03283 K03283 K03283 K03283 K10591 K12194 K12471 K03283 K12199 K07904 K03283	NA	NA	CLTC STAMBP, AMSH STAMBP, AMSH HSPA1_8 SMAP VPS4 E2.7.1.68, PIP5K PLD1_2 E2.7.1.68, PIP5K HSPA1_8 CHMP2B HSPA1_8 HSPA1_8 RAB11A GBF1 GBF1 RAB11A HSPA1_8 HSPA1_8 HSPA1_8 HSPA1_8 NEDD4, RSP5 CHMP4, SNF7, VPS32 EPN HSPA1_8 VTA1, LIP5 RAB11A HSPA1_8
Shigellosis	7	129	0.631704	1	c74826_g4 c67830_g1 c70064_g2 c70064_g1 c69888_g4 c65446_g1 c64895_g3	K04371 K12836 K05758 K05758 K05757 K12836 K12836	NA	NA	MAPK1_3 U2AF1 ARPC2 ARPC2 ARPC1A_B U2AF1 U2AF1
Regulation of autophagy	6	111	0.633755	1	c76767_g1 c77522_g6 c63472_g1 c60674_g2 c66985_g2 c67917_g1	K08333 K08341 K08341 K08341 K08269 K08341	NA	NA	PIK3R4, VPS15 GABARAP, ATG8, LC3 GABARAP, ATG8, LC3 GABARAP, ATG8, LC3 ULK1_2_3, ATG1 GABARAP, ATG8, LC3
Synthesis and degradation of ketone bodies	1	18	0.661065	1	c70661_g2	K00626	NA	NA	E2.3.1.9, atoB
Biosynthesis of unsaturated fatty acids	7	133	0.661695	1	c64191_g2 c64191_g1 c73911_g1 c77420_g4 c71182_g3 c73613_g7 c35767_g1	K00232 K00232 K10256 K01068 K10256 K10256 K10251	NA	NA	E1.3.3.6, ACOX1, ACOX3 E1.3.3.6, ACOX1, ACOX3 FAD2 ACOT1_2_4 FAD2 FAD2 HSD17B12, KAR, IFA38
Alcoholism	13	243	0.664363	1	c74826_g4 c66427_g4 c73972_g4 c73539_g1 c63927_g3 c66223_g1 c58794_g1 c70433_g1 c73387_g1 c30902_g1 c71689_g9 c73916_g2 c65061_g1	K04371 K06269 K11252 K11418 K06269 K02183 K02183 K06067 K11303 K11253 K11251 K11407 K11418	NA	NA	MAPK1_3 PPP1C H2B HDAC11 PPP1C CALM CALM HDAC1_2 HAT1, KAT1 H3 H2A HDAC6_10 HDAC11
Viral carcinogenesis	24	443	0.674965	1	c73972_g4 c37042_g1 c37042_g2 c60583_g1 c73916_g2 c67822_g3 c51972_g1 c75335_g1 c60873_g1 c77267_g1 c65061_g1 c74826_g4 c76979_g3 c73539_g1 c65975_g2 c75021_g1 c44000_g1 c74755_g1 c69161_g2 c70433_g1 c72734_g2 c72489_g1 c70186_g1 c66894_g2	K11252 K02146 K02146 K03363 K11407 K11838 K04498 K16197 K11838 K11838 K11418 K04371 K11838 K11418 K11643 K10691 K11838 K04498 K15979 K06067 K03122 K00873 K03120 K03875	NA	NA	H2B ATPeV0D, ATP6D ATPeV0D, ATP6D CDC20 HDAC6_10 USP7, UBP15 EP300, CREBBP, KAT3 YWHAB_Q_Z USP7, UBP15 USP7, UBP15 HDAC11 MAPK1_3 USP7, UBP15 HDAC11 CHD4, MI2B UBR4, ZUBR1 USP7, UBP15 EP300, CREBBP, KAT3 SND1 HDAC1_2 TFIIA1, GTF2A1, TOA1 PK, pyk TBP, tbp SKP2, FBXL1
ABC transporters	8	154	0.679068	1	c74088_g1 c75516_g1 c75610_g1 c74088_g2 c74581_g9 c46889_g1 c75987_g8 c75987_g2	K05658 K05658 K05674 K05658 K05674 K05658 K05663 K05663	NA	NA	ABCB1 ABCB1 ABCC10 ABCB1 ABCC10 ABCB1 ABC.ATM ABC.ATM
Non-homologous end-joining	1	19	0.67983	1	c67786_g1	K10865	NA	NA	MRE11
Regulation of actin cytoskeleton	13	248	0.690871	1	c75638_g1 c74826_g4 c66427_g4 c68014_g2 c75050_g1 c63927_g3 c75713_g3 c76948_g2 c75713_g2 c66895_g2 c70064_g2 c70064_g1 c69888_g4	K00889 K04371 K06269 K00889 K00921 K06269 K00921 K05750 K00921 K00921 K05758 K05758 K05757	NA	NA	E2.7.1.68, PIP5K MAPK1_3 PPP1C E2.7.1.68, PIP5K PIKFYVE, FAB1 PPP1C PIKFYVE, FAB1 NCKAP1, NAP125 PIKFYVE, FAB1 PIKFYVE, FAB1 ARPC2 ARPC2 ARPC1A_B
Bisphenol degradation	1	20	0.697556	1	c59952_g1	K00517	NA	NA	E1.14.-.-
Fatty acid biosynthesis	8	157	0.698615	1	c77641_g1 c70293_g6 c74725_g2 c76449_g4 c62250_g1 c59717_g1 c66234_g2 c72738_g4	K01897 K00645 K01897 K01897 K01897 K01897 K01962 K01897	NA	NA	ACSL, fadD fabD ACSL, fadD ACSL, fadD ACSL, fadD ACSL, fadD accA ACSL, fadD
Selenocompound metabolism	4	81	0.698829	1	c77643_g1 c73838_g3 c68344_g1 c71682_g1	K01874 K01760 K11717 K00384	NA	NA	MARS, metG metC sufS E1.8.1.9, trxB
Pentose and glucuronate interconversions	10	195	0.703061	1	c70098_g1 c75613_g2 c75613_g1 c70879_g2 c74830_g2 c4682_g1 c65284_g1 c67319_g2 c67080_g4 c63157_g1	K00008 K01805 K01805 K01783 K01805 K01051 K12447 K01728 K00012 K01051	NA	NA	SORD, gutB xylA xylA rpe, RPE xylA E3.1.1.11 USP E4.2.2.2, pel UGDH, ugd E3.1.1.11
Fc gamma R-mediated phagocytosis	11	214	0.705642	1	c75638_g1 c74826_g4 c76471_g1 c65142_g1 c68014_g2 c71585_g2 c70064_g2 c70064_g1 c69888_g4 c65995_g1 c76659_g2	K00889 K04371 K01115 K04688 K00889 K04688 K05758 K05758 K05757 K04688 K04688	NA	NA	E2.7.1.68, PIP5K MAPK1_3 PLD1_2 RPS6KB E2.7.1.68, PIP5K RPS6KB ARPC2 ARPC2 ARPC1A_B RPS6KB RPS6KB
Huntington's disease	23	435	0.713832	1	c77391_g1 c76899_g1 c76919_g3 c68126_g1 c45335_g1 c4121_g1 c70433_g1 c67134_g1 c63460_g1 c70101_g1 c59460_g1 c63770_g1 c74755_g1 c69802_g3 c73039_g1 c69728_g2 c60982_g1 c51972_g1 c73841_g1 c70186_g1 c73841_g3 c73841_g2 c73841_g4	K04646 K03006 K03935 K03010 K11353 K11644 K06067 K02133 K11644 K03934 K02256 K03937 K04498 K02262 K00417 K11644 K03940 K04498 K11644 K03120 K11644 K11644 K11644	NA	NA	CLTC RPB1, POLR2A NDUFS2 RPB2, POLR2B NDUFA13 SIN3A HDAC1_2 ATPeF1B, ATP5B, ATP2 SIN3A NDUFS1 COX1 NDUFS4 EP300, CREBBP, KAT3 COX3 QCR7, UQCRB SIN3A NDUFS7 EP300, CREBBP, KAT3 SIN3A TBP, tbp SIN3A SIN3A SIN3A
Retrograde endocannabinoid signaling	3	63	0.714779	1	c63307_g1 c74826_g4 c66082_g1	K15015 K04371 K15015	NA	NA	SLC32A, VGAT MAPK1_3 SLC32A, VGAT
Ether lipid metabolism	5	103	0.719747	1	c76471_g1 c77351_g2 c69729_g3 c68427_g3 c64714_g1	K01115 K13510 K13510 K13519 K14674	NA	NA	PLD1_2 LPCAT1_2 LPCAT1_2 LPT1, ALE1 TGL4
T cell receptor signaling pathway	6	124	0.731339	1	c74826_g4 c60738_g1 c74460_g1 c73558_g1 c73115_g1 c68291_g1	K04371 K03083 K03083 K03083 K06268 K03083	NA	NA	MAPK1_3 GSK3B GSK3B GSK3B PPP3R, CNB GSK3B
Glycolysis / Gluconeogenesis	24	461	0.74236	1	c74701_g3 c75992_g1 c74600_g3 c65532_g1 c74837_g1 c72774_g1 c68387_g1 c76525_g1 c74013_g2 c72904_g1 c74598_g5 c72904_g2 c1657_g1 c74908_g4 c65570_g2 c72824_g6 c67043_g5 c69646_g1 c70269_g1 c71344_g1 c66748_g2 c72489_g1 c70712_g2 c61467_g1	K00001 K15633 K03841 K00927 K03841 K14085 K00134 K01623 K00134 K00844 K01895 K00844 K01895 K00844 K00844 K01568 K01623 K01610 K15634 K01568 K00844 K00873 K01610 K14085	NA	NA	E1.1.1.1, adh gpmI FBP, fbp PGK, pgk FBP, fbp ALDH7A1 GAPDH, gapA ALDO GAPDH, gapA K00844 ACSS, acs K00844 ACSS, acs K00844 K00844 K01568 ALDO E4.1.1.49, pckA gpmB K01568 K00844 PK, pyk E4.1.1.49, pckA ALDH7A1
Proteasome	10	203	0.746472	1	c77800_g3 c77349_g2 c77217_g1 c77817_g1 c71834_g1 c75387_g1 c131247_g1 c68698_g2 c73551_g1 c77822_g1	K03039 K02729 K06699 K03038 K03029 K06700 K06700 K03066 K03031 K03029	NA	NA	PSMD13, RPN9 PSMA5 PSME4 PSMD7, RPN8 PSMD4, RPN10 PSMF1 PSMF1 PSMC5, RPT6 PSMD8, RPN12 PSMD4, RPN10
Pancreatic secretion	5	107	0.748753	1	c72154_g1 c74115_g5 c71376_g1 c56061_g2 c56061_g1	K07904 K05853 K07901 K07904 K07904	NA	NA	RAB11A ATP2A RAB8A, MEL RAB11A RAB11A
Carbon metabolism	46	863	0.755937	1	c69011_g1 c69525_g1 c75992_g1 c76673_g1 c63958_g3 c70513_g1 c65532_g1 c66748_g2 c66234_g2 c72705_g4 c78259_g1 c74837_g1 c67098_g1 c75749_g4 c73117_g2 c76525_g1 c70879_g2 c76629_g1 c67043_g5 c74600_g3 c74013_g2 c72904_g1 c74598_g5 c72904_g2 c1657_g1 c61489_g1 c75517_g1 c73692_g4 c59315_g1 c40750_g1 c74908_g4 c65570_g2 c68387_g1 c69915_g1 c75130_g1 c69646_g1 c72375_g2 c73498_g2 c73088_g1 c70269_g1 …	K01595 K00051 K15633 K00030 K00855 K00140 K00927 K00844 K01962 K00140 K00029 K03841 K00140 K01595 K00600 K01623 K01783 K00029 K01623 K03841 K00134 K00844 K01895 K00844 K01895 K00122 K00616 K05605 K00640 K00029 K00844 K00844 K00134 K00029 K00830 K01610 K14272 K01595 K01647 K15634 K05605 K00814 K00873 K01610 K00626 K01057	NA	NA	ppc E1.1.1.82 gpmI IDH3 PRK, prkB mmsA, iolA, ALDH6A1 PGK, pgk K00844 accA mmsA, iolA, ALDH6A1 E1.1.1.40, maeB FBP, fbp mmsA, iolA, ALDH6A1 ppc glyA, SHMT ALDO rpe, RPE E1.1.1.40, maeB ALDO FBP, fbp GAPDH, gapA K00844 ACSS, acs K00844 ACSS, acs FDH E2.2.1.2, talA, talB HIBCH cysE E1.1.1.40, maeB K00844 K00844 GAPDH, gapA E1.1.1.40, maeB AGXT E4.1.1.49, pckA GGAT ppc CS, gltA gpmB HIBCH GPT, ALT P…
Tetracycline biosynthesis	1	24	0.759179	1	c66234_g2	K01962	NA	NA	accA
Bacterial invasion of epithelial cells	4	89	0.763316	1	c77391_g1 c70064_g2 c70064_g1 c69888_g4	K04646 K05758 K05758 K05757	NA	NA	CLTC ARPC2 ARPC2 ARPC1A_B
Non-alcoholic fatty liver disease (NAFLD)	14	283	0.767666	1	c59460_g1 c63770_g1 c60738_g1 c69802_g3 c73039_g1 c74460_g1 c76919_g3 c45335_g1 c60982_g1 c65965_g2 c70101_g1 c68291_g1 c73558_g1 c68733_g2	K02256 K03937 K03083 K02262 K00417 K03083 K03935 K11353 K03940 K07297 K03934 K03083 K03083 K07297	NA	NA	COX1 NDUFS4 GSK3B COX3 QCR7, UQCRB GSK3B NDUFS2 NDUFA13 NDUFS7 ADIPOR NDUFS1 GSK3B GSK3B ADIPOR
Colorectal cancer	6	130	0.769628	1	c74826_g4 c74460_g1 c60738_g1 c66601_g3 c73558_g1 c68291_g1	K04371 K03083 K03083 K08734 K03083 K03083	NA	NA	MAPK1_3 GSK3B GSK3B MLH1 GSK3B GSK3B
B cell receptor signaling pathway	6	130	0.769628	1	c74826_g4 c60738_g1 c74460_g1 c73558_g1 c73115_g1 c68291_g1	K04371 K03083 K03083 K03083 K06268 K03083	NA	NA	MAPK1_3 GSK3B GSK3B GSK3B PPP3R, CNB GSK3B
N-Glycan biosynthesis	6	132	0.781446	1	c52308_g1 c67913_g1 c77270_g1 c67610_g1 c65792_g1 c69832_g1	K01001 K03850 K12666 K03845 K03846 K00902	NA	NA	ALG7 ALG10 OST1, RPN1 ALG3 ALG9 E2.7.1.108
Glycosaminoglycan degradation	2	49	0.781524	1	c70530_g1 c72316_g2	K10532 K10532	NA	NA	HGSNAT HGSNAT
Bile secretion	5	112	0.781795	1	c46889_g1 c74088_g2 c74088_g1 c75516_g1 c65623_g1	K05658 K05658 K05658 K05658 K00021	NA	NA	ABCB1 ABCB1 ABCB1 ABCB1 HMGCR
Tyrosine metabolism	6	133	0.78718	1	c74701_g3 c70010_g4 c76539_g1 c71877_g1 c77816_g4 c74720_g1	K00001 K01555 K00457 K07253 K00451 K01800	NA	NA	E1.1.1.1, adh K01555 HPD, hppD MIF HGD, hmgA maiA, GSTZ1
Vascular smooth muscle contraction	5	113	0.787982	1	c74826_g4 c58794_g1 c66427_g4 c66223_g1 c63927_g3	K04371 K02183 K06269 K02183 K06269	NA	NA	MAPK1_3 CALM PPP1C CALM PPP1C
Stilbenoid, diarylheptanoid and gingerol biosynthesis	2	50	0.790592	1	c74003_g1 c59952_g1	K13065 K00517	NA	NA	E2.3.1.133, HCT E1.14.-.-
Circadian entrainment	3	72	0.791639	1	c74826_g4 c58794_g1 c66223_g1	K04371 K02183 K02183	NA	NA	MAPK1_3 CALM CALM
Chagas disease (American trypanosomiasis)	10	213	0.794367	1	c74826_g4 c74392_g1 c72928_g2 c74288_g1 c66308_g4 c74290_g2 c69137_g9 c75691_g1 c72806_g3 c72806_g2	K04371 K04354 K04733 K04733 K04733 K03456 K04733 K04733 K04354 K04354	NA	NA	MAPK1_3 PPP2R2 IRAK4 IRAK4 IRAK4 PPP2R1 IRAK4 IRAK4 PPP2R2 PPP2R2
Vibrio cholerae infection	7	155	0.798267	1	c62903_g1 c37042_g1 c37042_g2 c65777_g2 c73848_g1 c75453_g1 c73988_g2	K10956 K02146 K02146 K10956 K10956 K10956 K02154	NA	NA	SEC61A ATPeV0D, ATP6D ATPeV0D, ATP6D SEC61A SEC61A SEC61A ATPeV0A, ATP6N
Cardiac muscle contraction	3	73	0.799011	1	c69802_g3 c73039_g1 c59460_g1	K02262 K00417 K02256	NA	NA	COX3 QCR7, UQCRB COX1
Collecting duct acid secretion	3	73	0.799011	1	c37042_g1 c37042_g2 c73988_g2	K02146 K02146 K02154	NA	NA	ATPeV0D, ATP6D ATPeV0D, ATP6D ATPeV0A, ATP6N
Oocyte meiosis	15	311	0.802975	1	c76318_g3 c74826_g4 c65886_g2 c69831_g3 c60583_g1 c63927_g3 c66223_g1 c75335_g1 c58794_g1 c66427_g4 c74290_g2 c73506_g6 c73147_g3 c73197_g1 c73115_g1	K03350 K04371 K03094 K03868 K03363 K06269 K02183 K16197 K02183 K06269 K03456 K03347 K03355 K03348 K06268	NA	NA	APC3, CDC27 MAPK1_3 SKP1, CBF3D RBX1, ROC1 CDC20 PPP1C CALM YWHAB_Q_Z CALM PPP1C PPP2R1 CUL1, CDC53 APC8, CDC23 APC1 PPP3R, CNB
Terpenoid backbone biosynthesis	7	156	0.80332	1	c74736_g1 c70130_g4 c68159_g1 c70130_g6 c76711_g2 c70661_g2 c65623_g1	K05954 K15889 K01662 K15889 K14066 K00626 K00021	NA	NA	FNTB PCME dxs PCME GPS E2.3.1.9, atoB HMGCR
Nitrogen metabolism	4	96	0.810441	1	c77474_g1 c72247_g1 c69413_g2 c75225_g1	K00264 K00261 K00262 K00284	NA	NA	GLT1 GLUD1_2, gdhA E1.4.1.4, gdhA E1.4.7.1
Synaptic vesicle cycle	8	178	0.813278	1	c77391_g1 c37042_g1 c37042_g2 c66082_g1 c72642_g2 c63307_g1 c72959_g5 c73988_g2	K04646 K02146 K02146 K15015 K15292 K15015 K08486 K02154	NA	NA	CLTC ATPeV0D, ATP6D ATPeV0D, ATP6D SLC32A, VGAT STXBP1, MUNC18-1 SLC32A, VGAT STX1B_2_3 ATPeV0A, ATP6N
Small cell lung cancer	2	53	0.815827	1	c74742_g1 c66894_g2	K01110 K03875	NA	NA	PTEN SKP2, FBXL1
Drug metabolism - other enzymes	2	53	0.815827	1	c64737_g7 c62929_g1	K00088 K00876	NA	NA	guaB udk, UCK
Chemokine signaling pathway	5	118	0.816885	1	c74826_g4 c74460_g1 c68291_g1 c73558_g1 c60738_g1	K04371 K03083 K03083 K03083 K03083	NA	NA	MAPK1_3 GSK3B GSK3B GSK3B GSK3B
cAMP signaling pathway	10	219	0.819734	1	c74826_g4 c76471_g1 c66427_g4 c64191_g2 c63927_g3 c74755_g1 c66223_g1 c64191_g1 c58794_g1 c51972_g1	K04371 K01115 K06269 K00232 K06269 K04498 K02183 K00232 K02183 K04498	NA	NA	MAPK1_3 PLD1_2 PPP1C E1.3.3.6, ACOX1, ACOX3 PPP1C EP300, CREBBP, KAT3 CALM E1.3.3.6, ACOX1, ACOX3 CALM EP300, CREBBP, KAT3
Renal cell carcinoma	4	98	0.822406	1	c69831_g3 c74826_g4 c51972_g1 c74755_g1	K03868 K04371 K04498 K04498	NA	NA	RBX1, ROC1 MAPK1_3 EP300, CREBBP, KAT3 EP300, CREBBP, KAT3
Glycosylphosphatidylinositol(GPI)-anchor biosynthesis	2	54	0.823614	1	c76271_g1 c69874_g2	K03860 K03859	NA	NA	PIGQ, GPI1 PIGC, GPI2
TNF signaling pathway	3	77	0.826341	1	c76351_g1 c76351_g4 c74826_g4	K17065 K17065 K04371	NA	NA	DNM1L DNM1L MAPK1_3
Tryptophan metabolism	4	100	0.833739	1	c70661_g2 c72774_g1 c61467_g1 c76843_g1	K00626 K14085 K14085 K11816	NA	NA	E2.3.1.9, atoB ALDH7A1 ALDH7A1 YUCCA
Amino sugar and nucleotide sugar metabolism	18	379	0.837919	1	c67701_g1 c77454_g1 c66748_g2 c24572_g1 c64174_g1 c76250_g2 c67080_g4 c65284_g1 c74908_g4 c65570_g2 c72904_g2 c67139_g1 c48461_g1 c76914_g3 c70619_g1 c72904_g1 c75526_g1 c71428_g5	K01809 K01836 K00844 K12446 K12446 K00975 K00012 K12447 K00844 K00844 K00844 K08679 K08679 K00847 K13648 K00844 K12446 K12446	NA	NA	manA, MPI E5.4.2.3 K00844 E2.7.1.46 E2.7.1.46 glgC UGDH, ugd USP K00844 K00844 K00844 E5.1.3.6 E5.1.3.6 E2.7.1.4, scrK GAUT K00844 E2.7.1.46 E2.7.1.46
Thyroid cancer	2	56	0.838304	1	c74826_g4 c75616_g7	K04371 K09291	NA	NA	MAPK1_3 TPR
Axon guidance	6	144	0.842853	1	c74826_g4 c60738_g1 c74460_g1 c73558_g1 c73115_g1 c68291_g1	K04371 K03083 K03083 K03083 K06268 K03083	NA	NA	MAPK1_3 GSK3B GSK3B GSK3B PPP3R, CNB GSK3B
Endocrine and other factor-regulated calcium reabsorption	4	102	0.844461	1	c77391_g1 c72154_g1 c56061_g1 c56061_g2	K04646 K07904 K07904 K07904	NA	NA	CLTC RAB11A RAB11A RAB11A
RNA polymerase	7	165	0.844505	1	c76899_g1 c73793_g1 c68276_g1 c76061_g3 c76704_g1 c68126_g1 c76429_g4	K03006 K03043 K02999 K03040 K03021 K03010 K03025	NA	NA	RPB1, POLR2A rpoB RPA1, POLR1A rpoA RPC2, POLR3B RPB2, POLR2B RPC34, POLR3F
Pentose phosphate pathway	7	165	0.844505	1	c76525_g1 c75517_g1 c70879_g2 c72405_g5 c74600_g3 c67043_g5 c74837_g1	K01623 K00616 K01783 K01057 K03841 K01623 K03841	NA	NA	ALDO E2.2.1.2, talA, talB rpe, RPE PGLS, pgl, devB FBP, fbp ALDO FBP, fbp
Parkinson's disease	15	325	0.848839	1	c73958_g1 c77386_g6 c76092_g2 c59460_g1 c63770_g1 c45335_g1 c69802_g3 c73039_g1 c76919_g3 c67134_g1 c73766_g6 c60982_g1 c70101_g1 c69906_g4 c70598_g2	K03178 K03879 K03879 K02256 K03937 K11353 K02262 K00417 K03935 K02133 K03883 K03940 K03934 K03178 K03178	NA	NA	UBE1, UBA1 ND2 ND2 COX1 NDUFS4 NDUFA13 COX3 QCR7, UQCRB NDUFS2 ATPeF1B, ATP5B, ATP2 ND5 NDUFS7 NDUFS1 UBE1, UBA1 UBE1, UBA1
Valine, leucine and isoleucine biosynthesis	3	81	0.850423	1	c98048_g1 c77504_g2 c60304_g1	K01652 K00053 K00053	NA	NA	E2.2.1.6L, ilvB, ilvG, ilvI ilvC ilvC
Adherens junction	5	125	0.851929	1	c71564_g8 c74826_g4 c51972_g1 c72916_g1 c74755_g1	K03115 K04371 K04498 K03097 K04498	NA	NA	CSNK2B MAPK1_3 EP300, CREBBP, KAT3 CSNK2A EP300, CREBBP, KAT3
Pertussis	8	188	0.854593	1	c74826_g4 c72928_g2 c66223_g1 c74288_g1 c66308_g4 c58794_g1 c69137_g9 c75691_g1	K04371 K04733 K02183 K04733 K04733 K02183 K04733 K04733	NA	NA	MAPK1_3 IRAK4 CALM IRAK4 IRAK4 CALM IRAK4 IRAK4
Naphthalene degradation	1	33	0.85578	1	c74701_g3	K00001	NA	NA	E1.1.1.1, adh
Histidine metabolism	3	83	0.861335	1	c74686_g5 c72774_g1 c61467_g1	K01663 K14085 K14085	NA	NA	HIS7 ALDH7A1 ALDH7A1
Leishmaniasis	6	149	0.863936	1	c74826_g4 c72928_g2 c74288_g1 c66308_g4 c69137_g9 c75691_g1	K04371 K04733 K04733 K04733 K04733 K04733	NA	NA	MAPK1_3 IRAK4 IRAK4 IRAK4 IRAK4 IRAK4
Fatty acid elongation	3	84	0.866523	1	c71010_g3 c77420_g4 c35767_g1	K01074 K01068 K10251	NA	NA	PPT ACOT1_2_4 HSD17B12, KAR, IFA38
Phagosome	13	293	0.869595	1	c75123_g1 c62903_g1 c37042_g1 c37042_g2 c75050_g1 c65777_g2 c73848_g1 c66895_g2 c75713_g3 c75713_g2 c76438_g4 c75453_g1 c73988_g2	K07375 K10956 K02146 K02146 K00921 K10956 K10956 K00921 K00921 K00921 K08492 K10956 K02154	NA	NA	TUBB SEC61A ATPeV0D, ATP6D ATPeV0D, ATP6D PIKFYVE, FAB1 SEC61A SEC61A PIKFYVE, FAB1 PIKFYVE, FAB1 PIKFYVE, FAB1 STX18 SEC61A ATPeV0A, ATP6N
Rheumatoid arthritis	3	85	0.87154	1	c37042_g1 c37042_g2 c73988_g2	K02146 K02146 K02154	NA	NA	ATPeV0D, ATP6D ATPeV0D, ATP6D ATPeV0A, ATP6N
cGMP-PKG signaling pathway	7	173	0.875023	1	c74826_g4 c66427_g4 c74115_g5 c63927_g3 c66223_g1 c58794_g1 c73115_g1	K04371 K06269 K05853 K06269 K02183 K02183 K06268	NA	NA	MAPK1_3 PPP1C ATP2A PPP1C CALM CALM PPP3R, CNB
Meiosis - yeast	8	194	0.875637	1	c76318_g3 c66427_g4 c60583_g1 c63927_g3 c74290_g2 c75593_g3 c73147_g3 c73197_g1	K03350 K06269 K03363 K06269 K03456 K12761 K03355 K03348	NA	NA	APC3, CDC27 PPP1C CDC20 PPP1C PPP2R1 SNF1 APC8, CDC23 APC1
Bacterial secretion system	1	36	0.87844	1	c69656_g3	K03217	NA	NA	yidC, spoIIIJ, OXA1
C5-Branched dibasic acid metabolism	1	36	0.87844	1	c98048_g1	K01652	NA	NA	E2.2.1.6L, ilvB, ilvG, ilvI
Two-component system	2	63	0.881375	1	c69406_g1 c70661_g2	K01113 K00626	NA	NA	K01113 E2.3.1.9, atoB
Brassinosteroid biosynthesis	1	37	0.885172	1	c67899_g1	K09588	NA	NA	CYP90A1, CPD
Ascorbate and aldarate metabolism	5	134	0.888605	1	c65284_g1 c67080_g4 c72774_g1 c61467_g1 c73699_g1	K12447 K00012 K14085 K14085 K08232	NA	NA	USP UGDH, ugd ALDH7A1 ALDH7A1 E1.6.5.4
Glyoxylate and dicarboxylate metabolism	8	200	0.894109	1	c72375_g2 c61489_g1 c76646_g3 c73088_g1 c73117_g2 c70661_g2 c75130_g1 c75225_g1	K14272 K00122 K11517 K01647 K00600 K00626 K00830 K00284	NA	NA	GGAT FDH HAO CS, gltA glyA, SHMT E2.3.1.9, atoB AGXT E1.4.7.1
Hippo signaling pathway - fly	5	136	0.895603	1	c75335_g1 c74392_g1 c72806_g2 c74290_g2 c72806_g3	K16197 K04354 K04354 K03456 K04354	NA	NA	YWHAB_Q_Z PPP2R2 PPP2R2 PPP2R1 PPP2R2
Neurotrophin signaling pathway	12	283	0.895764	1	c74826_g4 c66308_g4 c72928_g2 c66223_g1 c74460_g1 c74288_g1 c60738_g1 c58794_g1 c69137_g9 c75691_g1 c73558_g1 c68291_g1	K04371 K04733 K04733 K02183 K03083 K04733 K03083 K02183 K04733 K04733 K03083 K03083	NA	NA	MAPK1_3 IRAK4 IRAK4 CALM GSK3B IRAK4 GSK3B CALM IRAK4 IRAK4 GSK3B GSK3B
Progesterone-mediated oocyte maturation	6	159	0.899086	1	c76318_g3 c74826_g4 c67385_g5 c53896_g2 c73147_g3 c73197_g1	K03350 K04371 K04079 K04079 K03355 K03348	NA	NA	APC3, CDC27 MAPK1_3 htpG, HSP90A htpG, HSP90A APC8, CDC23 APC1
Calcium signaling pathway	4	115	0.900789	1	c74115_g5 c58794_g1 c66223_g1 c73115_g1	K05853 K02183 K02183 K06268	NA	NA	ATP2A CALM CALM PPP3R, CNB
Vasopressin-regulated water reabsorption	3	92	0.902206	1	c72154_g1 c56061_g1 c56061_g2	K07904 K07904 K07904	NA	NA	RAB11A RAB11A RAB11A
Cytosolic DNA-sensing pathway	2	68	0.905354	1	c76704_g1 c76429_g4	K03021 K03025	NA	NA	RPC2, POLR3B RPC34, POLR3F
Oxidative phosphorylation	24	526	0.907212	1	c77386_g6 c37042_g1 c37042_g2 c76919_g3 c45335_g1 c68439_g2 c70370_g9 c60982_g1 c67134_g1 c73988_g2 c73882_g1 c76092_g2 c60615_g1 c75446_g4 c70211_g3 c77796_g2 c70101_g1 c77387_g1 c59460_g1 c63770_g1 c73766_g6 c69802_g3 c73039_g1 c67316_g1	K03879 K02146 K02146 K03935 K11353 K01535 K02111 K03940 K02133 K02154 K01535 K03879 K05582 K02111 K05580 K01535 K03934 K01535 K02256 K03937 K03883 K02262 K00417 K02140	NA	NA	ND2 ATPeV0D, ATP6D ATPeV0D, ATP6D NDUFS2 NDUFA13 E3.6.3.6 ATPF1A, atpA NDUFS7 ATPeF1B, ATP5B, ATP2 ATPeV0A, ATP6N E3.6.3.6 ND2 ndhK ATPF1A, atpA ndhI E3.6.3.6 NDUFS1 E3.6.3.6 COX1 NDUFS4 ND5 COX3 QCR7, UQCRB ATPeFG, ATP5L, ATP20
RIG-I-like receptor signaling pathway	1	41	0.908576	1	c68818_g3	K12655	NA	NA	OTUD5, DUBA
Melanoma	2	69	0.909571	1	c74826_g4 c74742_g1	K04371 K01110	NA	NA	MAPK1_3 PTEN
Degradation of aromatic compounds	1	43	0.918424	1	c74701_g3	K00001	NA	NA	E1.1.1.1, adh
Cysteine and methionine metabolism	12	298	0.927145	1	c67115_g1 c33782_g1 c67789_g1 c76582_g1 c69512_g3 c73838_g3 c65652_g1 c59315_g1 c69206_g1 c75265_g1 c77701_g3 c71991_g1	K00547 K16054 K00797 K00558 K16054 K01760 K01762 K00640 K00899 K17398 K16054 K01611	NA	NA	mmuM DEP1 speE, SRM DNMT1, dcm DEP1 metC ACS cysE mtnK DNMT3A DEP1 speD, AMD1
Pathogenic Escherichia coli infection	4	124	0.928404	1	c75123_g1 c70064_g2 c70064_g1 c69888_g4	K07375 K05758 K05758 K05757	NA	NA	TUBB ARPC2 ARPC2 ARPC1A_B
Focal adhesion	8	214	0.928419	1	c74826_g4 c66427_g4 c63927_g3 c60738_g1 c74460_g1 c74742_g1 c73558_g1 c68291_g1	K04371 K06269 K06269 K03083 K03083 K01110 K03083 K03083	NA	NA	MAPK1_3 PPP1C PPP1C GSK3B GSK3B PTEN GSK3B GSK3B
Platelet activation	3	100	0.929037	1	c74826_g4 c63927_g3 c66427_g4	K04371 K06269 K06269	NA	NA	MAPK1_3 PPP1C PPP1C
Aldosterone-regulated sodium reabsorption	1	46	0.931243	1	c74826_g4	K04371	NA	NA	MAPK1_3
Phenylalanine metabolism	9	241	0.938527	1	c77279_g3 c76539_g1 c66881_g1 c65588_g1 c76140_g1 c71877_g1 c75137_g4 c74709_g1 c75763_g3	K00430 K00457 K11188 K01904 K00430 K07253 K01904 K00430 K00074	NA	NA	E1.11.1.7 HPD, hppD PRDX6 4CL E1.11.1.7 MIF 4CL E1.11.1.7 paaH, hbd, fadB, mmgB
Phenylalanine, tyrosine and tryptophan biosynthesis	5	152	0.939081	1	c61287_g1 c68804_g4 c33318_g1 c69486_g2 c72437_g2	K01850 K00800 K01609 K01850 K00891	NA	NA	E5.4.99.5 aroA trpC E5.4.99.5 E2.7.1.71, aroK, aroL
Toll-like receptor signaling pathway	6	175	0.939116	1	c74826_g4 c72928_g2 c74288_g1 c66308_g4 c69137_g9 c75691_g1	K04371 K04733 K04733 K04733 K04733 K04733	NA	NA	MAPK1_3 IRAK4 IRAK4 IRAK4 IRAK4 IRAK4
Epithelial cell signaling in Helicobacter pylori infection	3	105	0.94218	1	c37042_g1 c37042_g2 c73988_g2	K02146 K02146 K02154	NA	NA	ATPeV0D, ATP6D ATPeV0D, ATP6D ATPeV0A, ATP6N
Arginine and proline metabolism	10	265	0.942566	1	c72774_g1 c67789_g1 c76520_g1 c69802_g1 c67378_g3 c58144_g1 c69413_g2 c72247_g1 c71991_g1 c61467_g1	K14085 K00797 K00472 K01755 K00472 K17839 K00262 K00261 K01611 K14085	NA	NA	ALDH7A1 speE, SRM E1.14.11.2 argH, ASL E1.14.11.2 PAO4, PAO3, PAO2 E1.4.1.4, gdhA GLUD1_2, gdhA speD, AMD1 ALDH7A1
Pancreatic cancer	2	79	0.943055	1	c74826_g4 c67902_g1	K04371 K04482	NA	NA	MAPK1_3 RAD51
Cyanoamino acid metabolism	4	132	0.946906	1	c56491_g1 c73117_g2 c74314_g1 c74430_g1	K05350 K00600 K00681 K05350	NA	NA	bglB glyA, SHMT K00681 bglB
Chronic myeloid leukemia	2	82	0.950539	1	c74826_g4 c70433_g1	K04371 K06067	NA	NA	MAPK1_3 HDAC1_2
GnRH signaling pathway	4	134	0.95079	1	c74826_g4 c76471_g1 c66223_g1 c58794_g1	K04371 K01115 K02183 K02183	NA	NA	MAPK1_3 PLD1_2 CALM CALM
Limonene and pinene degradation	1	52	0.951157	1	c59952_g1	K00517	NA	NA	E1.14.-.-
Hepatitis B	5	159	0.952352	1	c75335_g1 c74826_g4 c74742_g1 c51972_g1 c74755_g1	K16197 K04371 K01110 K04498 K04498	NA	NA	YWHAB_Q_Z MAPK1_3 PTEN EP300, CREBBP, KAT3 EP300, CREBBP, KAT3
Dorso-ventral axis formation	1	53	0.953863	1	c74826_g4	K04371	NA	NA	MAPK1_3
MAPK signaling pathway - fly	1	53	0.953863	1	c74826_g4	K04371	NA	NA	MAPK1_3
Pyrimidine metabolism	15	380	0.954641	1	c76899_g1 c73793_g1 c71173_g2 c62929_g1 c68276_g1 c76061_g3 c76704_g1 c68126_g1 c70972_g1 c74354_g2 c69763_g3 c65605_g1 c71682_g1 c76429_g4 c69645_g1	K03006 K03043 K00962 K00876 K02999 K03040 K03021 K03010 K03787 K14641 K09903 K02335 K00384 K03025 K14641	NA	NA	RPB1, POLR2A rpoB pnp, PNPT1 udk, UCK RPA1, POLR1A rpoA RPC2, POLR3B RPB2, POLR2B surE APY1_2 pyrH DPO1, polA E1.8.1.9, trxB RPC34, POLR3F APY1_2
Sulfur metabolism	2	84	0.954996	1	c59315_g1 c69302_g3	K00640 K01082	NA	NA	cysE E3.1.3.7, cysQ, MET22, BPNT1
Salmonella infection	4	137	0.956129	1	c74826_g4 c70064_g2 c70064_g1 c69888_g4	K04371 K05758 K05758 K05757	NA	NA	MAPK1_3 ARPC2 ARPC2 ARPC1A_B
2-Oxocarboxylic acid metabolism	7	208	0.956224	1	c72375_g2 c76673_g1 c60304_g1 c73088_g1 c98048_g1 c76296_g1 c77504_g2	K14272 K00030 K00053 K01647 K01652 K00814 K00053	NA	NA	GGAT IDH3 ilvC CS, gltA E2.2.1.6L, ilvB, ilvG, ilvI GPT, ALT ilvC
Protein digestion and absorption	1	54	0.956419	1	c67463_g2	K01285	NA	NA	PRCP
Long-term depression	2	87	0.960968	1	c74826_g4 c74290_g2	K04371 K03456	NA	NA	MAPK1_3 PPP2R1
Ras signaling pathway	6	189	0.961815	1	c74826_g4 c76471_g1 c52106_g1 c66223_g1 c58794_g1 c66143_g1	K04371 K01115 K10632 K02183 K02183 K10632	NA	NA	MAPK1_3 PLD1_2 BRAP CALM CALM BRAP
Systemic lupus erythematosus	3	117	0.965058	1	c71689_g9 c30902_g1 c73972_g4	K11251 K11253 K11252	NA	NA	H2A H3 H2B
Amoebiasis	1	58	0.965304	1	c69600_g1	K13963	NA	NA	SERPINB
Purine metabolism	21	516	0.965441	1	c76899_g1 c71173_g2 c70059_g1 c62200_g1 c73357_g1 c67757_g2 c68276_g1 c76061_g3 c64737_g7 c76704_g1 c73793_g1 c62142_g2 c68126_g1 c75684_g2 c70972_g1 c74354_g2 c72489_g1 c72201_g4 c65605_g1 c76429_g4 c69645_g1	K03006 K00962 K18447 K01923 K00939 K01517 K02999 K03040 K00088 K03021 K03043 K01490 K03010 K01952 K03787 K14641 K00873 K00939 K02335 K03025 K14641	NA	NA	RPB1, POLR2A pnp, PNPT1 NUDX14 purC E2.7.4.3, adk ADPRM RPA1, POLR1A rpoA guaB RPC2, POLR3B rpoB AMPD RPB2, POLR2B purL, PFAS surE APY1_2 PK, pyk E2.7.4.3, adk DPO1, polA RPC34, POLR3F APY1_2
Cutin, suberine and wax biosynthesis	1	59	0.967227	1	c70218_g1	K17991	NA	NA	PXG
Various types of N-glycan biosynthesis	3	120	0.969267	1	c65792_g1 c77270_g1 c67610_g1	K03846 K12666 K03845	NA	NA	ALG9 OST1, RPN1 ALG3
Ribosome biogenesis in eukaryotes	12	333	0.97073	1	c72745_g1 c74832_g1 c74832_g2 c56995_g1 c77030_g3 c72916_g1 c75830_g4 c76481_g1 c73764_g1 c71564_g8 c73764_g3 c136588_g1	K14571 K12619 K12619 K14556 K12619 K03097 K14521 K12619 K14290 K03115 K14290 K14548	NA	NA	RIX7, NVL XRN2, RAT1 XRN2, RAT1 DIP2, UTP12, WDR3 XRN2, RAT1 CSNK2A NAT10, KRE33 XRN2, RAT1 XPO1, CRM1 CSNK2B XPO1, CRM1 UTP4, CIRH1A
Serotonergic synapse	1	62	0.972378	1	c74826_g4	K04371	NA	NA	MAPK1_3
Bladder cancer	1	62	0.972378	1	c74826_g4	K04371	NA	NA	MAPK1_3
Natural killer cell mediated cytotoxicity	2	95	0.9734	1	c74826_g4 c73115_g1	K04371 K06268	NA	NA	MAPK1_3 PPP3R, CNB
Oxytocin signaling pathway	6	201	0.974809	1	c74826_g4 c66427_g4 c63927_g3 c66223_g1 c58794_g1 c73115_g1	K04371 K06269 K06269 K02183 K02183 K06268	NA	NA	MAPK1_3 PPP1C PPP1C CALM CALM PPP3R, CNB
Cholinergic synapse	1	64	0.975355	1	c74826_g4	K04371	NA	NA	MAPK1_3
Chloroalkane and chloroalkene degradation	1	67	0.979229	1	c74701_g3	K00001	NA	NA	E1.1.1.1, adh
VEGF signaling pathway	2	102	0.98106	1	c74826_g4 c73115_g1	K04371 K06268	NA	NA	MAPK1_3 PPP3R, CNB
Non-small cell lung cancer	1	70	0.982495	1	c74826_g4	K04371	NA	NA	MAPK1_3
Tropane, piperidine and pyridine alkaloid biosynthesis	1	71	0.983465	1	c56688_g1	K08081	NA	NA	TR1
Osteoclast differentiation	2	105	0.983644	1	c74826_g4 c73115_g1	K04371 K06268	NA	NA	MAPK1_3 PPP3R, CNB
One carbon pool by folate	1	73	0.985247	1	c73117_g2	K00600	NA	NA	glyA, SHMT
Rap1 signaling pathway	3	138	0.986019	1	c74826_g4 c58794_g1 c66223_g1	K04371 K02183 K02183	NA	NA	MAPK1_3 CALM CALM
Amyotrophic lateral sclerosis (ALS)	1	74	0.986065	1	c73115_g1	K06268	NA	NA	PPP3R, CNB
Phenylpropanoid biosynthesis	10	314	0.986346	1	c77279_g3 c48421_g1 c56491_g1 c66881_g1 c74430_g1 c76140_g1 c74003_g1 c75137_g4 c74709_g1 c65588_g1	K00430 K00083 K05350 K11188 K05350 K00430 K13065 K01904 K00430 K01904	NA	NA	E1.11.1.7 E1.1.1.195 bglB PRDX6 bglB E1.11.1.7 E2.3.1.133, HCT 4CL E1.11.1.7 4CL
Glutamatergic synapse	3	140	0.987212	1	c74826_g4 c76471_g1 c73115_g1	K04371 K01115 K06268	NA	NA	MAPK1_3 PLD1_2 PPP3R, CNB
Fc epsilon RI signaling pathway	1	80	0.990103	1	c74826_g4	K04371	NA	NA	MAPK1_3
Flavonoid biosynthesis	1	83	0.991659	1	c74003_g1	K13065	NA	NA	E2.3.1.133, HCT
Glycine, serine and threonine metabolism	7	258	0.992071	1	c72375_g2 c72774_g1 c75992_g1 c73117_g2 c70269_g1 c61467_g1 c75130_g1	K14272 K14085 K15633 K00600 K15634 K14085 K00830	NA	NA	GGAT ALDH7A1 gpmI glyA, SHMT gpmB ALDH7A1 AGXT
Gap junction	2	122	0.992949	1	c74826_g4 c75123_g1	K04371 K07375	NA	NA	MAPK1_3 TUBB
Prion diseases	1	92	0.995008	1	c74826_g4	K04371	NA	NA	MAPK1_3
Steroid biosynthesis	1	94	0.995546	1	c64714_g1	K14674	NA	NA	TGL4
Citrate cycle (TCA cycle)	4	204	0.997275	1	c70712_g2 c69646_g1 c76673_g1 c73088_g1	K01610 K01610 K00030 K01647	NA	NA	E4.1.1.49, pckA E4.1.1.49, pckA IDH3 CS, gltA
Biosynthesis of amino acids	31	851	0.998058	1	c70879_g2 c75992_g1 c76673_g1 c61287_g1 c72437_g2 c65532_g1 c69486_g2 c77474_g1 c72774_g1 c73117_g2 c76525_g1 c98048_g1 c33318_g1 c74013_g2 c58619_g1 c68804_g4 c75517_g1 c59315_g1 c68387_g1 c67043_g5 c72375_g2 c60304_g1 c73088_g1 c74686_g5 c70269_g1 c61467_g1 c69802_g1 c76296_g1 c72489_g1 c77504_g2 c73838_g3	K01783 K15633 K00030 K01850 K00891 K00927 K01850 K00264 K14085 K00600 K01623 K01652 K01609 K00134 K10206 K00800 K00616 K00640 K00134 K01623 K14272 K00053 K01647 K01663 K15634 K14085 K01755 K00814 K00873 K00053 K01760	NA	NA	rpe, RPE gpmI IDH3 E5.4.99.5 E2.7.1.71, aroK, aroL PGK, pgk E5.4.99.5 GLT1 ALDH7A1 glyA, SHMT ALDO E2.2.1.6L, ilvB, ilvG, ilvI trpC GAPDH, gapA E2.6.1.83 aroA E2.2.1.2, talA, talB cysE GAPDH, gapA ALDO GGAT ilvC CS, gltA HIS7 gpmB ALDH7A1 argH, ASL GPT, ALT PK, pyk ilvC metC
Ribosome	9	894	1	1	c72452_g1 c70271_g8 c76929_g3 c70518_g1 c57859_g1 c41703_g1 c57728_g1 c65627_g2 c71352_g1	K02877 K02959 K02950 K02898 K02884 K02915 K02879 K02903 K02981	NA	NA	RP-L15e, RPL15 RP-S16, MRPS16, rpsP RP-S12, MRPS12, rpsL RP-L26e, RPL26 RP-L19, MRPL19, rplS RP-L34e, RPL34 RP-L17, MRPL17, rplQ RP-L28e, RPL28 RP-S2e, RPS2
