# Supplementary material for: Analysis and Identification of Genes Associated with the Desiccation Sensitivity of Panax notoginseng Seeds
Source: Plants (Basel). 2023 Nov 17;12(22):3881. doi: 10.3390/plants12223881 (PMC10674602; doi:10.3390/plants12223881)
Supplement: Supplementary file 1 [file plants-12-03881-s001.zip › Table S7.xlsx]

## Sheet: Sheet1
Table S7 The detail information of 17 ABA signaling genes.
gene_id	log2FoldChange	pval	KO ID	KO Name	KO Description
c54082_g2	-2.8128	2.3588e-10	K14496	PYL	abscisic acid receptor PYR/PYL family
c54082_g3	-2.107	2.4618e-11	K14496	PYL	abscisic acid receptor PYR/PYL family
c75314_g2	-1.4925	1.1168e-15	K14496	PYL	abscisic acid receptor PYR/PYL family
c9281_g1	-2.4949	2.2768e-11	K14496	PYL	abscisic acid receptor PYR/PYL family
c65729_g1	0.67096	3.3079e-05	K14432	ABF	ABA responsive element binding factor
c67711_g2	0.90757	1.0772e-08	K14432	ABF	ABA responsive element binding factor
c70067_g3	1.0338	7.366e-10	K14432	ABF	ABA responsive element binding factor
c63787_g1	2.4332	3.6713e-16	K14497	PP2C	protein phosphatase 2C
c65828_g1	1.8805	4.9362e-12	K14497	PP2C	protein phosphatase 2C
c66098_g3	0.99163	2.706e-06	K14497	PP2C	protein phosphatase 2C
c72619_g4	0.59454	0.00014833	K14497	PP2C	protein phosphatase 2C
c63816_g1	1.3846	4.3996e-08	K14497	PP2C	protein phosphatase 2C
c72619_g2	-1.3905	5.3546e-15	K14497	PP2C	protein phosphatase 2C
c72619_g1	-0.74493	4.678e-05	K14497	PP2C	protein phosphatase 2C
c75747_g1	-0.91355	6.6957e-08	K14498	SNRK2	serine/threonine-protein kinase SRK2
c72200_g2	-0.90681	8.8924e-08	K14498	SNRK2	serine/threonine-protein kinase SRK2
c65295_g1	-0.76897	2.7484e-05	K14498	SNRK2	serine/threonine-protein kinase SRK2
