# Supplementary material for: Analysis and Identification of Genes Associated with the Desiccation Sensitivity of Panax notoginseng Seeds
Source: Plants (Basel). 2023 Nov 17;12(22):3881. doi: 10.3390/plants12223881 (PMC10674602; doi:10.3390/plants12223881)
Supplement: Supplementary file 1 [file plants-12-03881-s001.zip › Table S8.xlsx]

## Sheet: Sheet1
Table S8 The expression pattern of the genes related to fatty acid-related KEGG terms.
gene_id	SQS36_readcount	SQS0_readcount	log2FoldChange	pval	KO ID	KO Name
Fatty acid metabolism
c59546_g1	193.073	335.547	-0.79737	0.00013317	K01897	ACSL, fadD
c62250_g1	443.704	278.637	0.67121	0.00061412	K01897	ACSL, fadD
c52703_g1	49.306	100.457	-1.0267	0.0011732	K10257	FAD8, desB
c50728_g2	17.5131	97.707	-2.48	1.6533e-11	K02160	accB, bccP
c53127_g1	24.3664	68.2316	-1.4855	8.8178e-05	K01897	ACSL, fadD
c71182_g3	7688.5	4185.34	0.87736	3.0408e-08	K10256	FAD2
c66234_g2	1156.07	517.51	1.1596	2.2636e-08	K01962	accA
c71583_g1	233.493	524.137	-1.1666	2.9388e-09	K02160	accB, bccP
c63526_g1	38.1694	285.628	-2.9036	2.7625e-07	K10256	FAD2
c74284_g3	81658	50686.7	0.68799	1.0841e-05	K10527	MFP2
c77641_g1	1152.72	750.401	0.61931	0.00029854	K01897	ACSL, fadD
c76325_g2	4281.81	6161.56	-0.52507	0.00097403	K01961	accC
c76449_g4	8731.92	4288.04	1.026	1.3336e-10	K01897	ACSL, fadD
c72920_g3	5.40111	50.2141	-3.2168	1.9197e-09	K09458	fabF
c71010_g3	1064.36	692.663	0.61976	0.00030422	K01074	PPT
c67337_g2	951.675	530.673	0.84265	4.1023e-06	K10527	MFP2
c66026_g1	247.754	617.357	-1.3172	5.8628e-12	K10256	FAD2
c66626_g1	119.779	196.256	-0.71237	0.0028015	K10703	PHS1, PAS2
c56062_g1	299.145	728.987	-1.285	0.00011642	K10256	FAD2
c71225_g1	980.555	1868.56	-0.93025	2.5545e-08	K09458	fabF
c52362_g1	138.214	326.653	-1.2409	7.1529e-09	K00232	E1.3.3.6, ACOX1, ACOX3
c73613_g7	864.161	566.355	0.60959	0.0019575	K10256	FAD2
c65786_g1	2601.24	4063.68	-0.64359	4.8569e-05	K01897	ACSL, fadD
c44537_g1	38.1475	366.886	-3.2657	2.1592e-32	K10256	FAD2
c73756_g2	32.3033	66.2775	-1.0368	0.0039114	K10781	FATB
c44537_g2	68.5085	386.359	-2.4956	5.2466e-11	K10256	FAD2
c71519_g1	793.208	1331.29	-0.74705	1.2246e-05	K00648	fabH
c59717_g1	337.369	179.323	0.91176	1.3379e-05	K01897	ACSL, fadD
c70293_g6	2761.54	1230.81	1.1659	8.2244e-13	K00645	fabD
c66110_g1	715.997	1038.08	-0.5359	0.0020875	K02372	fabZ
c72920_g1	1217.51	2288.35	-0.91037	3.653e-08	K09458	fabF
c68464_g2	1487.8	2106.81	-0.50188	0.0023706	K03921	DESA1
c73236_g1	300.649	1067.21	-1.8277	2.3308e-23	K10256	FAD2
c73236_g3	409.563	730.597	-0.83499	4.7848e-06	K10256	FAD2
c73236_g2	198.969	531.299	-1.417	8.1429e-13	K10256	FAD2
c69567_g2	153.517	280.053	-0.8673	7.7767e-05	K09458	fabF
c72738_g4	1493.08	877.899	0.76616	7.2603e-06	K01897	ACSL, fadD
c68656_g1	1340.85	2809.28	-1.0671	3.9048e-08	K10256	FAD2
c35767_g1	419.807	170.235	1.3022	2.283e-10	K10251	HSD17B12, KAR, IFA38
c63884_g1	579.607	834.931	-0.52658	0.0031395	K07512	MECR, NRBF1
c64191_g2	18.1035	2.51238	2.8491	0.0004743	K00232	E1.3.3.6, ACOX1, ACOX3
c64191_g1	4122.85	2708.72	0.60603	0.00014031	K00232	E1.3.3.6, ACOX1, ACOX3
c74725_g2	4901.11	3033.86	0.69195	1.2986e-05	K01897	ACSL, fadD
c68017_g1	1243.88	1792.13	-0.52682	0.0015446	K01897	ACSL, fadD
c73911_g1	44300.3	28683.9	0.62708	4.65e-05	K10256	FAD2
c77420_g3	390.69	648.222	-0.73046	6.6693e-05	K10257	FAD8, desB
c73164_g3	87.3004	369.776	-2.0826	1.8082e-13	K10256	FAD2
c68998_g1	2332.66	3798.9	-0.70361	1.2804e-05	K00059	fabG
c73164_g1	1836.79	8882.57	-2.2738	3.5622e-12	K10256	FAD2
c66903_g5	966.534	2048.21	-1.0835	8.7622e-11	K01897	ACSL, fadD
c70661_g2	733.455	492.76	0.57382	0.0012493	K00626	E2.3.1.9, atoB
c42049_g2	1.43521	14.0055	-3.2867	0.0012809	K10781	FATB
Biosynthesis of unsaturated fatty acids
c52703_g1	49.306	100.457	-1.0267	0.0011732	K10257	FAD8, desB
c71182_g3	7688.5	4185.34	0.87736	3.0408e-08	K10256	FAD2
c63526_g1	38.1694	285.628	-2.9036	2.7625e-07	K10256	FAD2
c68464_g2	1487.8	2106.81	-0.50188	0.0023706	K03921	DESA1
c66026_g1	247.754	617.357	-1.3172	5.8628e-12	K10256	FAD2
c56062_g1	299.145	728.987	-1.285	0.00011642	K10256	FAD2
c52362_g1	138.214	326.653	-1.2409	7.1529e-09	K00232	E1.3.3.6, ACOX1, ACOX3
c73613_g7	864.161	566.355	0.60959	0.0019575	K10256	FAD2
c44537_g1	38.1475	366.886	-3.2657	2.1592e-32	K10256	FAD2
c44537_g2	68.5085	386.359	-2.4956	5.2466e-11	K10256	FAD2
c73236_g1	300.649	1067.21	-1.8277	2.3308e-23	K10256	FAD2
c73236_g3	409.563	730.597	-0.83499	4.7848e-06	K10256	FAD2
c73236_g2	198.969	531.299	-1.417	8.1429e-13	K10256	FAD2
c68656_g1	1340.85	2809.28	-1.0671	3.9048e-08	K10256	FAD2
c35767_g1	419.807	170.235	1.3022	2.283e-10	K10251	HSD17B12, KAR, IFA38
c64191_g2	18.1035	2.51238	2.8491	0.0004743	K00232	E1.3.3.6, ACOX1, ACOX3
c64191_g1	4122.85	2708.72	0.60603	0.00014031	K00232	E1.3.3.6, ACOX1, ACOX3
c66626_g1	119.779	196.256	-0.71237	0.0028015	K10703	PHS1, PAS2
c73911_g1	44300.3	28683.9	0.62708	4.65e-05	K10256	FAD2
c77420_g3	390.69	648.222	-0.73046	6.6693e-05	K10257	FAD8, desB
c77420_g4	1652.17	900.283	0.87591	1.8859e-07	K01068	ACOT1_2_4
c73164_g3	87.3004	369.776	-2.0826	1.8082e-13	K10256	FAD2
c68998_g1	2332.66	3798.9	-0.70361	1.2804e-05	K00059	fabG
c73164_g1	1836.79	8882.57	-2.2738	3.5622e-12	K10256	FAD2
Fatty acid biosynthesis
c59546_g1	193.073	335.547	-0.79737	0.00013317	K01897	ACSL, fadD
c62250_g1	443.704	278.637	0.67121	0.00061412	K01897	ACSL, fadD
c50728_g2	17.5131	97.707	-2.48	1.6533e-11	K02160	accB, bccP
c53127_g1	24.3664	68.2316	-1.4855	8.8178e-05	K01897	ACSL, fadD
c66234_g2	1156.07	517.51	1.1596	2.2636e-08	K01962	accA
c71583_g1	233.493	524.137	-1.1666	2.9388e-09	K02160	accB, bccP
c71519_g1	793.208	1331.29	-0.74705	1.2246e-05	K00648	fabH
c77641_g1	1152.72	750.401	0.61931	0.00029854	K01897	ACSL, fadD
c76325_g2	4281.81	6161.56	-0.52507	0.00097403	K01961	accC
c76449_g4	8731.92	4288.04	1.026	1.3336e-10	K01897	ACSL, fadD
c71225_g1	980.555	1868.56	-0.93025	2.5545e-08	K09458	fabF
c72920_g3	5.40111	50.2141	-3.2168	1.9197e-09	K09458	fabF
c72920_g1	1217.51	2288.35	-0.91037	3.653e-08	K09458	fabF
c65786_g1	2601.24	4063.68	-0.64359	4.8569e-05	K01897	ACSL, fadD
c65320_g2	314.837	567.275	-0.84944	9.3082e-06	K10782	FATA
c73756_g2	32.3033	66.2775	-1.0368	0.0039114	K10781	FATB
c70293_g6	2761.54	1230.81	1.1659	8.2244e-13	K00645	fabD
c66110_g1	715.997	1038.08	-0.5359	0.0020875	K02372	fabZ
c68464_g2	1487.8	2106.81	-0.50188	0.0023706	K03921	DESA1
c59717_g1	337.369	179.323	0.91176	1.3379e-05	K01897	ACSL, fadD
c69567_g2	153.517	280.053	-0.8673	7.7767e-05	K09458	fabF
c72738_g4	1493.08	877.899	0.76616	7.2603e-06	K01897	ACSL, fadD
c74725_g2	4901.11	3033.86	0.69195	1.2986e-05	K01897	ACSL, fadD
c68017_g1	1243.88	1792.13	-0.52682	0.0015446	K01897	ACSL, fadD
c68998_g1	2332.66	3798.9	-0.70361	1.2804e-05	K00059	fabG
c66903_g5	966.534	2048.21	-1.0835	8.7622e-11	K01897	ACSL, fadD
c42049_g2	1.43521	14.0055	-3.2867	0.0012809	K10781	FATB
Fatty acid elongation
c63884_g1	579.607	834.931	-0.52658	0.0031395	K07512	MECR, NRBF1
c63050_g1	60.6689	131.868	-1.1201	6.5665e-05	K15397	KCS
c63050_g3	3.27008	38.021	-3.5394	2.7793e-08	K15397	KCS
c63527_g1	169.919	1214.3	-2.8372	1.9179e-49	K15397	KCS
c66626_g1	119.779	196.256	-0.71237	0.0028015	K10703	PHS1, PAS2
c71477_g2	892.116	1566.77	-0.81249	1.247e-06	K15397	KCS
c71477_g3	155.765	312.089	-1.0026	3.0129e-06	K15397	KCS
c71010_g3	1064.36	692.663	0.61976	0.00030422	K01074	PPT
c72992_g5	471.184	1046.84	-1.1517	1.379e-05	K15397	KCS
c77420_g4	1652.17	900.283	0.87591	1.8859e-07	K01068	ACOT1_2_4
c67251_g2	51.0191	115.506	-1.1789	0.00061262	K15397	KCS
c69109_g7	3135.04	5668.86	-0.85457	8.0208e-08	K15397	KCS
c76833_g4	3.56086	83.1303	-4.5451	1.6645e-19	K15397	KCS
c35767_g1	419.807	170.235	1.3022	2.283e-10	K10251	HSD17B12, KAR, IFA38
Fatty acid degradation
c74701_g3	135546	93704.2	0.5326	0.00059845	K00001	E1.1.1.1, adh
c59546_g1	193.073	335.547	-0.79737	0.00013317	K01897	ACSL, fadD
c62250_g1	443.704	278.637	0.67121	0.00061412	K01897	ACSL, fadD
c53127_g1	24.3664	68.2316	-1.4855	8.8178e-05	K01897	ACSL, fadD
c56218_g2	398.843	691.635	-0.79419	1.6337e-05	K00001	E1.1.1.1, adh
c74284_g3	81658	50686.7	0.68799	1.0841e-05	K10527	MFP2
c77641_g1	1152.72	750.401	0.61931	0.00029854	K01897	ACSL, fadD
c72774_g1	2521.86	1263.1	0.99753	6.6787e-09	K14085	ALDH7A1
c76449_g4	8731.92	4288.04	1.026	1.3336e-10	K01897	ACSL, fadD
c67337_g2	951.675	530.673	0.84265	4.1023e-06	K10527	MFP2
c52362_g1	138.214	326.653	-1.2409	7.1529e-09	K00232	E1.3.3.6, ACOX1, ACOX3
c65786_g1	2601.24	4063.68	-0.64359	4.8569e-05	K01897	ACSL, fadD
c59717_g1	337.369	179.323	0.91176	1.3379e-05	K01897	ACSL, fadD
c72738_g4	1493.08	877.899	0.76616	7.2603e-06	K01897	ACSL, fadD
c64191_g2	18.1035	2.51238	2.8491	0.0004743	K00232	E1.3.3.6, ACOX1, ACOX3
c64191_g1	4122.85	2708.72	0.60603	0.00014031	K00232	E1.3.3.6, ACOX1, ACOX3
c74725_g2	4901.11	3033.86	0.69195	1.2986e-05	K01897	ACSL, fadD
c68017_g1	1243.88	1792.13	-0.52682	0.0015446	K01897	ACSL, fadD
c68124_g2	149.033	579.319	-1.9587	7.3744e-22	K00128	E1.2.1.3
c68124_g1	220.019	524.95	-1.2546	1.7835e-10	K00128	E1.2.1.3
c66903_g5	966.534	2048.21	-1.0835	8.7622e-11	K01897	ACSL, fadD
c70661_g2	733.455	492.76	0.57382	0.0012493	K00626	E2.3.1.9, atoB
c61467_g1	3094.62	2144.67	0.529	0.0010071	K14085	ALDH7A1
