# Supplementary material for: Analysis and Identification of Genes Associated with the Desiccation Sensitivity of Panax notoginseng Seeds
Source: Plants (Basel). 2023 Nov 17;12(22):3881. doi: 10.3390/plants12223881 (PMC10674602; doi:10.3390/plants12223881)
Supplement: Supplementary file 1 [file plants-12-03881-s001.zip › Table S9.xlsx]

## Sheet: Sheet1
Table S9 Identification of LEA protein encoding genes
gene_id	NR Description	UP_DOWN_REGULATION(SQS36vsSQS0)	log2ratio(SQS36vsSQS0)	q value(SQS36vsSQS0)
c60646_g1	PREDICTED: LOW QUALITY PROTEIN: 18 kDa seed maturation protein [Prunus mume]	UP	4.5038	8.6879e-93
c75687_g3	EM protein [Vigna radiata]	UP	3.4457	2.2473e-84
c60437_g1	PREDICTED: late embryogenesis abundant protein-like [Tarenaya hassleriana]	UP	4.433	3.6578e-80
c58198_g1	Lea1P [Daucus carota]	UP	3.0278	8.596e-70
c75800_g1	ECP31 protein [Daucus carota]	UP	2.9578	8.2686e-67
c49540_g1	PREDICTED: 18 kDa seed maturation protein-like [Nicotiana tomentosiformis]	UP	3.2109	2.1576e-33
c50102_g1	PREDICTED: uncharacterized protein LOC105164048 [Sesamum indicum]	DOWN	-4.3312	6.055e-13
c62389_g1	PREDICTED: zinc finger CCCH domain-containing protein 14-like [Nicotiana sylvestris]	UP	1.0996	5.9001e-09
c76103_g2	hypothetical protein MIMGU_mgv1a018315mg [Erythranthe guttata]	DOWN	-1.8475	3.9702e-06
c31290_g1	PREDICTED: uncharacterized protein LOC105160688 [Sesamum indicum]	DOWN	-2.7809	2.1489e-05
c51257_g1	PREDICTED: embryonic protein DC-8 [Nicotiana sylvestris]	UP	1.0042	0.00015744
c67895_g7	unnamed protein product [Coffea canephora]	UP	0.72867	0.0021684
c46774_g1	PREDICTED: uncharacterized protein LOC104882208 [Vitis vinifera]	DOWN	-1.1323	0.0022827
c63605_g2	hypothetical protein CICLE_v10022218mg [Citrus clementina]>gi|568878678|ref|XP_006492313.1| PREDICTED: transmembrane protein 205-like [Citrus sinensis]>gi|557546728|gb|ESR57706.1| hypothetical protein CICLE_v10022218mg [Citrus clementina]>gi|641868354|gb|KDO87038.1| hypothetical protein CISIN_1g028150mg [Citrus sinensis]	DOWN	-0.59751	0.0063298
